# Supplementary material for: MOTS-c modulates skeletal muscle function by directly binding and activating CK2
Source: iScience. 2024 Oct 19;27(11):111212. doi: 10.1016/j.isci.2024.111212 (PMC11570452; doi:10.1016/j.isci.2024.111212)
Supplement: Table S1. List of proteins bind to CK2α in skeletal muscle in control group, related to Figure 4D [file mmc2.xlsx]

## Sheet: S-Table 1
Supplemental-Table 1. List of proteins bind to CK2α in skeletal muscle in control group
Protein ID	Gene symbol	Protein Name
P70670	Naca	nascent polypeptide-associated complex alpha polypeptide
Q60737	Csnk2a1	casein kinase 2, alpha 1 polypeptide
P67871	Csnk2b	casein kinase 2, beta polypeptide
Q9D2G2	Dlst	dihydrolipoamide S-succinyltransferase (E2 component of 2-oxo-glutarate complex)
Q3UGC7	Eif3j1	eukaryotic translation initiation factor 3, subunit J1
A0A087WR45	Prob1	proline rich basic protein 1
O54833	Csnk2a2	casein kinase 2, alpha prime polypeptide
P01029	C4b	complement component 4B (Chido blood group)
Q925I1	Atad3a	ATPase family, AAA domain containing 3A
P43274	H1f4	H1.4 linker histone, cluster member
Q64152	Btf3	basic transcription factor 3
Q9JLV1	Bag3	BCL2-associated athanogene 3
Q3UTJ2	Sorbs2	sorbin and SH3 domain containing 2
P01872	P01872	NA
Q9CQH7	Btf3l4	basic transcription factor 3-like 4
E9Q5C9	Nolc1	nucleolar and coiled-body phosphoprotein 1
Q8BWB1	Synpo2l	synaptopodin 2-like
Q80XU3	Nucks1	nuclear casein kinase and cyclin-dependent kinase substrate 1
Q3UMU9	Hdgfl2	HDGF like 2
Q5U3K5	Rabl6	RAB, member RAS oncogene family-like 6
Q60749	Khdrbs1	KH domain containing, RNA binding, signal transduction associated 1
Q02357	Ank1	ankyrin 1, erythroid
Q91VR2	Atp5c1	ATP synthase, H+ transporting, mitochondrial F1 complex, gamma polypeptide 1
Q8VEM8	Slc25a3	solute carrier family 25 (mitochondrial carrier, phosphate carrier), member 3
Q9R0A0	Pex14	peroxisomal biogenesis factor 14
P97863	Nfib	nuclear factor I/B
P41105	Rpl28	ribosomal protein L28
Q9ET54	Palld	palladin, cytoskeletal associated protein
Q8BTI8	Srrm2	serine/arginine repetitive matrix 2
Q9CQF3	Nudt21	nudix (nucleoside diphosphate linked moiety X)-type motif 21
E9PWZ3	Rpl3l	ribosomal protein L3-like
Q62425	Ndufa4	Ndufa4, mitochondrial complex associated
Q9CQX8	Mrps36	mitochondrial ribosomal protein S36
P97457	Mylpf	myosin light chain, phosphorylatable, fast skeletal muscle
Q5DTJ9	Mypn	myopalladin
Q9JKB3	Ybx3	Y box protein 3
Q9JIF9	Myot	myotilin
Q91YE8	Q91YE8	NA
Q61187	Tsg101	tumor susceptibility gene 101
E9PYK3	Parp4	poly (ADP-ribose) polymerase family, member 4
Q9Z1E4	Gys1	glycogen synthase 1, muscle
E9Q0S6	Tns1	tensin 1
Q5NBX1	Cobl	cordon-bleu WH2 repeat
P04370	Mbp	myelin basic protein
P28652	Camk2b	calcium/calmodulin-dependent protein kinase II, beta
Q9QY76	Q9QY76	NA
Q8VI36	Pxn	paxillin
Q921I1	Trf	transferrin
Q9WV55	Vapa	vesicle-associated membrane protein, associated protein A
Q60931	Vdac3	voltage-dependent anion channel 3
Q02780	Nfia	nuclear factor I/A
P98078	Dab2	disabled 2, mitogen-responsive phosphoprotein
Q60597	Ogdh	oxoglutarate (alpha-ketoglutarate) dehydrogenase (lipoamide)
Q6PDG5	Smarcc2	SWI/SNF related, matrix associated, actin dependent regulator of chromatin, subfamily c, member 2
Q8R3U1	Plaat3	phospholipase A and acyltransferase 3
Q6NVF9	Cpsf6	cleavage and polyadenylation specific factor 6
Q0P678	Zc3h18	zinc finger CCCH-type containing 18
Q9QZF2	Gpc1	glypican 1
Q9Z2I9	Sucla2	succinate-Coenzyme A ligase, ADP-forming, beta subunit
Q3UH66	Wnk2	WNK lysine deficient protein kinase 2
P11798	Camk2a	calcium/calmodulin-dependent protein kinase II alpha
P23927	Cryab	crystallin, alpha B
P13707	Gpd1	glycerol-3-phosphate dehydrogenase 1 (soluble)
O54941	Smarce1	SWI/SNF related, matrix associated, actin dependent regulator of chromatin, subfamily e, member 1
Q70KF4	Q70KF4	NA
Q9JK92	Hspb8	heat shock protein 8
O70305	Atxn2	ataxin 2
P35979	Rpl12	ribosomal protein L12
O08784	Tcof1	treacle ribosome biogenesis factor 1
Q8K1I7	Wipf1	WAS/WASL interacting protein family, member 1
Q3TKT4	Smarca4	SWI/SNF related, matrix associated, actin dependent regulator of chromatin, subfamily a, member 4
P62918	Rpl8	ribosomal protein L8
Q6PB44	Ptpn23	protein tyrosine phosphatase, non-receptor type 23
Q9DB20	Atp5o	ATP synthase, H+ transporting, mitochondrial F1 complex, O subunit
P70315	Was	Wiskott-Aldrich syndrome
Q9Z0H3	Smarcb1	SWI/SNF related, matrix associated, actin dependent regulator of chromatin, subfamily b, member 1
E9QAT4	Sec16a	SEC16 homolog A, endoplasmic reticulum export factor
A8DUK4	Hbb-bs	hemoglobin, beta adult s chain
Q9Z2N8	Actl6a	actin-like 6A
Q62417	Sorbs1	sorbin and SH3 domain containing 1
O88492	Plin4	perilipin 4
Q7TSH2	Phkb	phosphorylase kinase beta
P0CG14	Chtf8	CTF8, chromosome transmission fidelity factor 8
P11276	Fn1	fibronectin 1
Q64518	Atp2a3	ATPase, Ca++ transporting, ubiquitous
Q91VX2	Ubap2	ubiquitin-associated protein 2
P15864	H1f2	H1.2 linker histone, cluster member
Q924C5	Q924C5	NA
Q8BH59	Slc25a12	solute carrier family 25 (mitochondrial carrier, Aralar), member 12
P27546	Map4	microtubule-associated protein 4
Q6P1F6	Ppp2r2a	protein phosphatase 2, regulatory subunit B, alpha
Q8BWT1	Acaa2	acetyl-Coenzyme A acyltransferase 2 (mitochondrial 3-oxoacyl-Coenzyme A thiolase)
Q8BMS1	Hadha	hydroxyacyl-Coenzyme A dehydrogenase/3-ketoacyl-Coenzyme A thiolase/enoyl-Coenzyme A hydratase (trifunctional protein), alpha subunit
A2AQ25	Etl4	enhancer trap locus 4
Q8C494	Q8C494	NA
A0A075B5N5	A0A075B5N5	NA
O35691	Pnn	pinin
E9PYL2	Prr12	proline rich 12
Q99M28	Rnps1	ribonucleic acid binding protein S1
Q91YD9	Wasl	Wiskott-Aldrich syndrome-like (human)
O08583	Alyref	Aly/REF export factor
O70622	Rtn2	reticulon 2 (Z-band associated protein)
G3X972	Sec24c	Sec24 related gene family, member C (S. cerevisiae)
O70548	Tcap	titin-cap
P18826	Phka1	phosphorylase kinase alpha 1
Q9ET80	Jph1	junctophilin 1
Q9JHS4	Clpx	caseinolytic mitochondrial matrix peptidase chaperone subunit
P63017	Hspa8	heat shock protein 8
Q924A2	Cic	capicua transcriptional repressor
E9PZQ0	Ryr1	ryanodine receptor 1, skeletal muscle
P52479	Usp10	ubiquitin specific peptidase 10
Q3UJB0	Sf3b2	splicing factor 3b, subunit 2
Q8VHX6	Flnc	filamin C, gamma
F8VPN4	Agl	amylo-1,6-glucosidase, 4-alpha-glucanotransferase
Q3MI48	Q3MI48	NA
Q9ET78	Jph2	junctophilin 2
Q9JMH9	Myo18a	myosin XVIIIA
O08808	Diaph1	diaphanous related formin 1
Q4ACU6	Shank3	SH3 and multiple ankyrin repeat domains 3
P19783	Cox4i1	cytochrome c oxidase subunit 4I1
Q9D1C8	Vps28	vacuolar protein sorting 28
Q9R0Y5	Ak1	adenylate kinase 1
P10922	H1f0	H1.0 linker histone
Q9D824	Fip1l1	FIP1 like 1 (S. cerevisiae)
P14115	Rpl27a	ribosomal protein L27A
A2AAJ9	A2AAJ9	NA
O89084	Pde4a	phosphodiesterase 4A, cAMP specific
Q9JKS4	Ldb3	LIM domain binding 3
Q8BFW7	Lpp	LIM domain containing preferred translocation partner in lipoma
Q9CRB9	Chchd3	coiled-coil-helix-coiled-coil-helix domain containing 3
P68368	Tuba4a	tubulin, alpha 4A
P0C7L0	P0C7L0	NA
Q8K0L9	Zbtb20	zinc finger and BTB domain containing 20
Q68FE6	Ripor1	RHO family interacting cell polarization regulator 1
Q9CR62	Slc25a11	solute carrier family 25 (mitochondrial carrier oxoglutarate carrier), member 11
Q8R429	Atp2a1	ATPase, Ca++ transporting, cardiac muscle, fast twitch 1
Q99JR8	Smarcd2	SWI/SNF related, matrix associated, actin dependent regulator of chromatin, subfamily d, member 2
Q8R1I1	Uqcr10	ubiquinol-cytochrome c reductase, complex III subunit X
P47857	Pfkm	phosphofructokinase, muscle
P70302	Stim1	stromal interaction molecule 1
Q9WUB3	Pygm	muscle glycogen phosphorylase
Q52KI8	Srrm1	serine/arginine repetitive matrix 1
Q6DIC0	Smarca2	SWI/SNF related, matrix associated, actin dependent regulator of chromatin, subfamily a, member 2
Q6P9Q4	Fhod1	formin homology 2 domain containing 1
Q03265	Atp5a1	ATP synthase, H+ transporting, mitochondrial F1 complex, alpha subunit 1
Q9CZ13	Uqcrc1	ubiquinol-cytochrome c reductase core protein 1
O70209	Pdlim3	PDZ and LIM domain 3
P48962	Slc25a4	solute carrier family 25 (mitochondrial carrier, adenine nucleotide translocator), member 4
Q62407	Speg	SPEG complex locus
Q9CQ75	Ndufa2	NADH:ubiquinone oxidoreductase subunit A2
O08756	O08756	NA
Q01405	Sec23a	SEC23 homolog A, COPII coat complex component
Q3V1D3	Ampd1	adenosine monophosphate deaminase 1
Q5XKE0	Mybpc2	myosin binding protein C, fast-type
Q61554	Fbn1	fibrillin 1
Q91VA7	Idh3b	isocitrate dehydrogenase 3 (NAD+) beta
Q9Z204	Hnrnpc	heterogeneous nuclear ribonucleoprotein C
Q6P8J7	Ckmt2	creatine kinase, mitochondrial 2
P16858	Gapdh	glyceraldehyde-3-phosphate dehydrogenase
O09165	Casq1	calsequestrin 1
E9Q4N7	Arid1b	AT rich interactive domain 1B (SWI-like)
Q924X2	Cpt1b	carnitine palmitoyltransferase 1b, muscle
Q6PDK2	Q6PDK2	NA
A2ASS6	A2ASS6	NA
Q7TSC1	Prrc2a	proline-rich coiled-coil 2A
Q99MR9	Ppp1r3a	protein phosphatase 1, regulatory subunit 3A
Q8R105	Vps37c	vacuolar protein sorting 37C
Q8R1B4	Eif3c	eukaryotic translation initiation factor 3, subunit C
Q62234	Myom1	myomesin 1
P62631	Eef1a2	eukaryotic translation elongation factor 1 alpha 2
Q60932	Vdac1	voltage-dependent anion channel 1
Q9EPU4	Cpsf1	cleavage and polyadenylation specific factor 1
Comparison between skeletal musce samples with CK2α and IgG immunoprecipitations in distilled water-administered mice (Fold change > 2.0).
