# Supplementary material for: MOTS-c modulates skeletal muscle function by directly binding and activating CK2
Source: iScience. 2024 Oct 19;27(11):111212. doi: 10.1016/j.isci.2024.111212 (PMC11570452; doi:10.1016/j.isci.2024.111212)
Supplement: Table S2. List of proteins bind to CK2α in skeletal muscle in MOTS-c group, related to Figure 4D [file mmc3.xlsx]

## Sheet: S-Table 2
Supplemental-Table 2. List of proteins bind to CK2α in skeletal muscle in MOTS-c group
Protein ID	Gene symbol	Protein Name
P67871	Csnk2b	casein kinase 2, beta polypeptide
A0A087WR45	Prob1	proline rich basic protein 1
Q3UGC7	Eif3j1	eukaryotic translation initiation factor 3, subunit J1
Q9D2G2	Dlst	dihydrolipoamide S-succinyltransferase (E2 component of 2-oxo-glutarate complex)
O54833	Csnk2a2	casein kinase 2, alpha prime polypeptide
Q64152	Btf3	basic transcription factor 3
Q9JLV1	Bag3	BCL2-associated athanogene 3
Q925I1	Atad3a	ATPase family, AAA domain containing 3A
Q9CQH7	Btf3l4	basic transcription factor 3-like 4
Q8BWB1	Synpo2l	synaptopodin 2-like
Q921I1	Trf	transferrin
Q3UTJ2	Sorbs2	sorbin and SH3 domain containing 2
Q80XU3	Nucks1	nuclear casein kinase and cyclin-dependent kinase substrate 1
P70670	Naca	nascent polypeptide-associated complex alpha polypeptide
P01872	P01872	NA
Q60749	Khdrbs1	KH domain containing, RNA binding, signal transduction associated 1
Q8C494	Q8C494	NA
Q5U3K5	Rabl6	RAB, member RAS oncogene family-like 6
Q8VEM8	Slc25a3	solute carrier family 25 (mitochondrial carrier, phosphate carrier), member 3
Q60737	Csnk2a1	casein kinase 2, alpha 1 polypeptide
P97863	Nfib	nuclear factor I/B
Q02357	Ank1	ankyrin 1, erythroid
Q8R3U1	Plaat3	phospholipase A and acyltransferase 3
Q9ET80	Jph1	junctophilin 1
Q5DTJ9	Mypn	myopalladin
Q9R0A0	Pex14	peroxisomal biogenesis factor 14
E9Q5C9	Nolc1	nucleolar and coiled-body phosphoprotein 1
Q9CQF3	Nudt21	nudix (nucleoside diphosphate linked moiety X)-type motif 21
Q3UMU9	Hdgfl2	HDGF like 2
P04370	Mbp	myelin basic protein
Q9CQX8	Mrps36	mitochondrial ribosomal protein S36
Q91YE8	Q91YE8	NA
Q6NVF9	Cpsf6	cleavage and polyadenylation specific factor 6
P28652	Camk2b	calcium/calmodulin-dependent protein kinase II, beta
Q9JK92	Hspb8	heat shock protein 8
O70305	Atxn2	ataxin 2
Q9ET54	Palld	palladin, cytoskeletal associated protein
Q9Z1E4	Gys1	glycogen synthase 1, muscle
Q9QY76	Q9QY76	NA
P41105	Rpl28	ribosomal protein L28
E9PYK3	Parp4	poly (ADP-ribose) polymerase family, member 4
Q8QZY9	Sf3b4	splicing factor 3b, subunit 4
Q02780	Nfia	nuclear factor I/A
A0A075B5N5	A0A075B5N5	NA
P43274	H1f4	H1.4 linker histone, cluster member
Q9WV55	Vapa	vesicle-associated membrane protein, associated protein A
E9Q0S6	Tns1	tensin 1
Q70KF4	Q70KF4	NA
Q9Z2I9	Sucla2	succinate-Coenzyme A ligase, ADP-forming, beta subunit
Q8BTI8	Srrm2	serine/arginine repetitive matrix 2
Q8VI36	Pxn	paxillin
Q5NBX1	Cobl	cordon-bleu WH2 repeat
Q3UH66	Wnk2	WNK lysine deficient protein kinase 2
Q9JKB3	Ybx3	Y box protein 3
Q61187	Tsg101	tumor susceptibility gene 101
P11798	Camk2a	calcium/calmodulin-dependent protein kinase II alpha
Q6PDG5	Smarcc2	SWI/SNF related, matrix associated, actin dependent regulator of chromatin, subfamily c, member 2
P63017	Hspa8	heat shock protein 8
Q9D1C8	Vps28	vacuolar protein sorting 28
P01029	C4b	complement component 4B (Chido blood group)
Q9D824	Fip1l1	FIP1 like 1 (S. cerevisiae)
P68368	Tuba4a	tubulin, alpha 4A
P35979	Rpl12	ribosomal protein L12
Q62417	Sorbs1	sorbin and SH3 domain containing 1
Q62407	Speg	SPEG complex locus
Q9QZF2	Gpc1	glypican 1
Q64518	Atp2a3	ATPase, Ca++ transporting, ubiquitous
E9QAT4	Sec16a	SEC16 homolog A, endoplasmic reticulum export factor
P20029	Hspa5	heat shock protein 5
O08808	Diaph1	diaphanous related formin 1
O88492	Plin4	perilipin 4
P58774	Tpm2	tropomyosin 2, beta
Q3TKT4	Smarca4	SWI/SNF related, matrix associated, actin dependent regulator of chromatin, subfamily a, member 4
P70302	Stim1	stromal interaction molecule 1
O08749	Dld	dihydrolipoamide dehydrogenase
Q8BH50	8030462N17Rik	RIKEN cDNA 8030462N17 gene
Q6ZWY9	H2bc4	H2B clustered histone 4
Q9D0R8	Lsm12	LSM12 homolog
Q8BFR5	Tufm	Tu translation elongation factor, mitochondrial
Q8R1R3	Stard7	START domain containing 7
P43276	H1f5	H1.5 linker histone, cluster member
Q0P678	Zc3h18	zinc finger CCCH-type containing 18
Q9CQ69	Uqcrq	ubiquinol-cytochrome c reductase, complex III subunit VII
Q924C5	Q924C5	NA
Q01405	Sec23a	SEC23 homolog A, COPII coat complex component
Q8K4P0	Wdr33	WD repeat domain 33
Q9JHS4	Clpx	caseinolytic mitochondrial matrix peptidase chaperone subunit
Q6PB44	Ptpn23	protein tyrosine phosphatase, non-receptor type 23
P0CG14	Chtf8	CTF8, chromosome transmission fidelity factor 8
Q8K1I7	Wipf1	WAS/WASL interacting protein family, member 1
Q91VX2	Ubap2	ubiquitin-associated protein 2
Q9ET78	Jph2	junctophilin 2
A2AQ25	Etl4	enhancer trap locus 4
Q3UJB0	Sf3b2	splicing factor 3b, subunit 2
Q8BH59	Slc25a12	solute carrier family 25 (mitochondrial carrier, Aralar), member 12
P62960	Ybx1	Y box protein 1
Q9EQK5	Mvp	major vault protein
O70622	Rtn2	reticulon 2 (Z-band associated protein)
Q6DIC0	Smarca2	SWI/SNF related, matrix associated, actin dependent regulator of chromatin, subfamily a, member 2
P11499	Hsp90ab1	heat shock protein 90 alpha (cytosolic), class B member 1
Q4ACU6	Shank3	SH3 and multiple ankyrin repeat domains 3
P98078	Dab2	disabled 2, mitogen-responsive phosphoprotein
O54941	Smarce1	SWI/SNF related, matrix associated, actin dependent regulator of chromatin, subfamily e, member 1
F8VPN4	Agl	amylo-1,6-glucosidase, 4-alpha-glucanotransferase
O55126	O55126	NA
G3X972	Sec24c	Sec24 related gene family, member C (S. cerevisiae)
Q9DCX2	Atp5h	ATP synthase, H+ transporting, mitochondrial F0 complex, subunit D
O70548	Tcap	titin-cap
P62751	Rpl23a	ribosomal protein L23A
P97443	Smyd1	SET and MYND domain containing 1
O08756	O08756	NA
P06151	Ldha	lactate dehydrogenase A
Q68FE6	Ripor1	RHO family interacting cell polarization regulator 1
O89084	Pde4a	phosphodiesterase 4A, cAMP specific
P16015	Car3	carbonic anhydrase 3
P52479	Usp10	ubiquitin specific peptidase 10
Q61696	Hspa1a	heat shock protein 1A
O08784	Tcof1	treacle ribosome biogenesis factor 1
Q60936	Coq8a	coenzyme Q8A
Q924A2	Cic	capicua transcriptional repressor
P19783	Cox4i1	cytochrome c oxidase subunit 4I1
Q6P8J7	Ckmt2	creatine kinase, mitochondrial 2
Q8R1B4	Eif3c	eukaryotic translation initiation factor 3, subunit C
O70209	Pdlim3	PDZ and LIM domain 3
P14115	Rpl27a	ribosomal protein L27A
P27573	Mpz	myelin protein zero
P83741	Wnk1	WNK lysine deficient protein kinase 1
Q61554	Fbn1	fibrillin 1
Q8BFW7	Lpp	LIM domain containing preferred translocation partner in lipoma
Q91VA7	Idh3b	isocitrate dehydrogenase 3 (NAD+) beta
O08638	O08638	NA
Q9JKS4	Ldb3	LIM domain binding 3
Q9CR62	Slc25a11	solute carrier family 25 (mitochondrial carrier oxoglutarate carrier), member 11
Q9Z2N8	Actl6a	actin-like 6A
Q61234	Q61234	NA
O35691	Pnn	pinin
Q9Z0H3	Smarcb1	SWI/SNF related, matrix associated, actin dependent regulator of chromatin, subfamily b, member 1
P70315	Was	Wiskott-Aldrich syndrome
E9PYL2	Prr12	proline rich 12
Q9Z204	Hnrnpc	heterogeneous nuclear ribonucleoprotein C
Q91YD9	Wasl	Wiskott-Aldrich syndrome-like (human)
Q6P5E6	Gga2	golgi associated, gamma adaptin ear containing, ARF binding protein 2
Q99MR9	Ppp1r3a	protein phosphatase 1, regulatory subunit 3A
Q9JK37	Myoz1	myozenin 1
Q9EPU4	Cpsf1	cleavage and polyadenylation specific factor 1
Q9CQB2	Mcrip2	MAPK regulated corepressor interacting protein 2
Q9CQ75	Ndufa2	NADH:ubiquinone oxidoreductase subunit A2
Q99M28	Rnps1	ribonucleic acid binding protein S1
P62242	Rps8	ribosomal protein S8
Q91WK2	Eif3h	eukaryotic translation initiation factor 3, subunit H
P16858	Gapdh	glyceraldehyde-3-phosphate dehydrogenase
Q05920	Q05920	NA
P47857	Pfkm	phosphofructokinase, muscle
P0C7L0	P0C7L0	NA
P62918	Rpl8	ribosomal protein L8
Q5XKE0	Mybpc2	myosin binding protein C, fast-type
Q8R105	Vps37c	vacuolar protein sorting 37C
Q99JR8	Smarcd2	SWI/SNF related, matrix associated, actin dependent regulator of chromatin, subfamily d, member 2
Q9D1G3	Hhatl	hedgehog acyltransferase-like
P48962	Slc25a4	solute carrier family 25 (mitochondrial carrier, adenine nucleotide translocator), member 4
Q8R429	Atp2a1	ATPase, Ca++ transporting, cardiac muscle, fast twitch 1
Q6PDK2	Q6PDK2	NA
Q9JIF9	Myot	myotilin
Q9JIX8	Acin1	apoptotic chromatin condensation inducer 1
Q5FW52	Mlip	muscular LMNA-interacting protein
P62631	Eef1a2	eukaryotic translation elongation factor 1 alpha 2
Q8JZQ9	Eif3b	eukaryotic translation initiation factor 3, subunit B
Q9R0Y5	Ak1	adenylate kinase 1
P11276	Fn1	fibronectin 1
Q8VDD5	Myh9	myosin, heavy polypeptide 9, non-muscle
Q924X2	Cpt1b	carnitine palmitoyltransferase 1b, muscle
Q62425	Ndufa4	Ndufa4, mitochondrial complex associated
O08583	Alyref	Aly/REF export factor
Q03265	Atp5a1	ATP synthase, H+ transporting, mitochondrial F1 complex, alpha subunit 1
Q9WUB3	Pygm	muscle glycogen phosphorylase
O88322	Nid2	nidogen 2
Q3MI48	Q3MI48	NA
Q8K0L9	Zbtb20	zinc finger and BTB domain containing 20
Q8VHX6	Flnc	filamin C, gamma
Q7TSC1	Prrc2a	proline-rich coiled-coil 2A
Q62234	Myom1	myomesin 1
A0A075B5T9	A0A075B5T9	NA
P62281	Rps11	ribosomal protein S11
Q3V1D3	Ampd1	adenosine monophosphate deaminase 1
Q05793	Hspg2	perlecan (heparan sulfate proteoglycan 2)
P27546	Map4	microtubule-associated protein 4
Q14BI5	Myom2	myomesin 2
P23116	Eif3a	eukaryotic translation initiation factor 3, subunit A
Q9DCT2	Ndufs3	NADH:ubiquinone oxidoreductase core subunit S3
P07356	Anxa2	annexin A2
E9PZQ0	Ryr1	ryanodine receptor 1, skeletal muscle
O09165	Casq1	calsequestrin 1
Q91VR2	Atp5c1	ATP synthase, H+ transporting, mitochondrial F1 complex, gamma polypeptide 1
Q9WU42	Ncor2	nuclear receptor co-repressor 2
P11531	Dmd	dystrophin, muscular dystrophy
Comparison between skeletal musce samples with CK2α and IgG immunoprecipitations in MOTS-c-administered mice (Fold change > 2.0).
