# Supplementary material for: MOTS-c modulates skeletal muscle function by directly binding and activating CK2
Source: iScience. 2024 Oct 19;27(11):111212. doi: 10.1016/j.isci.2024.111212 (PMC11570452; doi:10.1016/j.isci.2024.111212)
Supplement: Table S3. List of proteins bind to CK2α in fat in control group, related to Figure 4F [file mmc4.xlsx]

## Sheet: S-Table 3
Supplemental-Table 3. List of proteins bind to CK2α in fat in control group
Protein ID	Gene symbol	Protein Name
P67871	Csnk2b	casein kinase 2, beta polypeptide
Q9D2G2	Dlst	dihydrolipoamide S-succinyltransferase (E2 component of 2-oxo-glutarate complex)
P20152	Vim	vimentin
Q9D8B3	Chmp4b	charged multivesicular body protein 4B
P01029	C4b	complement component 4B (Chido blood group)
P43274	H1f4	H1.4 linker histone, cluster member
O54833	Csnk2a2	casein kinase 2, alpha prime polypeptide
Q925I1	Atad3a	ATPase family, AAA domain containing 3A
Q3UGC7	Eif3j1	eukaryotic translation initiation factor 3, subunit J1
Q60737	Csnk2a1	casein kinase 2, alpha 1 polypeptide
P47963	Rpl13	ribosomal protein L13
P62852	Rps25	ribosomal protein S25
Q921W0	Chmp1a	charged multivesicular body protein 1A
P11679	Krt8	keratin 8
P62900	Rpl31	ribosomal protein L31
P01631	P01631	NA
P83882	Rpl36a	ribosomal protein L36A
Q9CPR4	Q9CPR4	NA
Q61878	Prg2	proteoglycan 2, bone marrow
P97863	Nfib	nuclear factor I/B
Q9EQK5	Mvp	major vault protein
O08807	Prdx4	peroxiredoxin 4
P14115	Rpl27a	ribosomal protein L27A
A0A075B5N5	A0A075B5N5	NA
P16858	Gapdh	glyceraldehyde-3-phosphate dehydrogenase
P84099	Rpl19	ribosomal protein L19
A0A140T8M2	A0A140T8M2	NA
P68369	Tuba1a	tubulin, alpha 1A
A0A075B5V0	A0A075B5V0	NA
P62849	Rps24	ribosomal protein S24
Q8BH43	Wasf2	WAS protein family, member 2
P62806	H4c8	H4 clustered histone 8
A0A075B5N7	A0A075B5N7	NA
P35700	Prdx1	peroxiredoxin 1
P68372	Tubb4b	tubulin, beta 4B class IVB
P10126	Eef1a1	eukaryotic translation elongation factor 1 alpha 1
P62242	Rps8	ribosomal protein S8
A0A0B4J1N0	A0A0B4J1N0	NA
Q9R0A0	Pex14	peroxisomal biogenesis factor 14
Q8CGN5	Plin1	perilipin 1
P20108	Prdx3	peroxiredoxin 3
P61979	Hnrnpk	heterogeneous nuclear ribonucleoprotein K
A0A1Y7VJN6	A0A1Y7VJN6	NA
Q60597	Ogdh	oxoglutarate (alpha-ketoglutarate) dehydrogenase (lipoamide)
P10922	H1f0	H1.0 linker histone
Q9Z204	Hnrnpc	heterogeneous nuclear ribonucleoprotein C
Q6P5E6	Gga2	golgi associated, gamma adaptin ear containing, ARF binding protein 2
P29788	Vtn	vitronectin
Q9DB34	Chmp2a	charged multivesicular body protein 2A
Q80XU3	Nucks1	nuclear casein kinase and cyclin-dependent kinase substrate 1
E9Q0S6	Tns1	tensin 1
Q02780	Nfia	nuclear factor I/A
P62317	Snrpd2	small nuclear ribonucleoprotein D2
Q60605	Myl6	myosin, light polypeptide 6, alkali, smooth muscle and non-muscle
P16015	Car3	carbonic anhydrase 3
E9QAT4	Sec16a	SEC16 homolog A, endoplasmic reticulum export factor
P63017	Hspa8	heat shock protein 8
P31001	Des	desmin
E9PYK3	Parp4	poly (ADP-ribose) polymerase family, member 4
Q8BTI8	Srrm2	serine/arginine repetitive matrix 2
Q8BP67	Rpl24	ribosomal protein L24
Q91VM5	Rbmxl1	RNA binding motif protein, X-linked like-1
E9PV24	Fga	fibrinogen alpha chain
Q9CQ19	Myl9	myosin, light polypeptide 9, regulatory
Q8BH64	Ehd2	EH-domain containing 2
Q8CBW3	Abi1	abl-interactor 1
Q6ZWY9	H2bc4	H2B clustered histone 4
Q9D554	Sf3a3	splicing factor 3a, subunit 3
Q9JHS4	Clpx	caseinolytic mitochondrial matrix peptidase chaperone subunit
Q60749	Khdrbs1	KH domain containing, RNA binding, signal transduction associated 1
Q3U0V1	Khsrp	KH-type splicing regulatory protein
P11087	Col1a1	collagen, type I, alpha 1
O70325	Gpx4	glutathione peroxidase 4
P62754	Rps6	ribosomal protein S6
P62918	Rpl8	ribosomal protein L8
Q6ZWV7	Rpl35	ribosomal protein L35
Q9CX00	Ist1	increased sodium tolerance 1 homolog (yeast)
P01645	P01645	NA
P05213	Tuba1b	tubulin, alpha 1B
G3X972	Sec24c	Sec24 related gene family, member C (S. cerevisiae)
Q5U3K5	Rabl6	RAB, member RAS oncogene family-like 6
Q921M3	Sf3b3	splicing factor 3b, subunit 3
Q9DBL9	Abhd5	abhydrolase domain containing 5
Q8K0E8	Fgb	fibrinogen beta chain
P51881	Slc25a5	solute carrier family 25 (mitochondrial carrier, adenine nucleotide translocator), member 5
Q8K4Z5	Sf3a1	splicing factor 3a, subunit 1
Q8VDD5	Myh9	myosin, heavy polypeptide 9, non-muscle
P20029	Hspa5	heat shock protein 5
Q61999	Q61999	NA
P01656	P01656	NA
P99024	Tubb5	tubulin, beta 5 class I
A0A075B5T9	A0A075B5T9	NA
Q60662	Akap4	A kinase (PRKA) anchor protein 4
O54724	Cavin1	caveolae associated 1
Q7TMB8	Cyfip1	cytoplasmic FMR1 interacting protein 1
P62320	Snrpd3	small nuclear ribonucleoprotein D3
Q8VEK3	Hnrnpu	heterogeneous nuclear ribonucleoprotein U
O08716	Fabp9	fatty acid binding protein 9, testis
P62315	Snrpd1	small nuclear ribonucleoprotein D1
P24270	Cat	catalase
P25444	Rps2	ribosomal protein S2
P43276	H1f5	H1.5 linker histone, cluster member
Q9WTI7	Myo1c	myosin IC
Q9CQX8	Mrps36	mitochondrial ribosomal protein S36
P00342	Ldhc	lactate dehydrogenase C
Q8VCM7	Fgg	fibrinogen gamma chain
P13020	Gsn	gelsolin
Q99NB9	Q99NB9	NA
Q6PB44	Ptpn23	protein tyrosine phosphatase, non-receptor type 23
P62281	Rps11	ribosomal protein S11
P62855	Rps26	ribosomal protein S26
Q91ZP3	Lpin1	lipin 1
Q61554	Fbn1	fibrillin 1
P62751	Rpl23a	ribosomal protein L23A
A0A140T8P6	A0A140T8P6	NA
A0A075B5J9	A0A075B5J9	NA
P01869	P01869	NA
E9Q616	Ahnak	AHNAK nucleoprotein (desmoyokin)
Q6NZC7	Q6NZC7	NA
Q922Q8	Lrrc59	leucine rich repeat containing 59
Q6PDG5	Smarcc2	SWI/SNF related, matrix associated, actin dependent regulator of chromatin, subfamily c, member 2
Q3UJB0	Sf3b2	splicing factor 3b, subunit 2
P04117	Fabp4	fatty acid binding protein 4, adipocyte
Q68FE6	Ripor1	RHO family interacting cell polarization regulator 1
E9Q5C9	Nolc1	nucleolar and coiled-body phosphoprotein 1
P83870	Phf5a	PHD finger protein 5A
P98078	Dab2	disabled 2, mitogen-responsive phosphoprotein
P62305	Snrpe	small nuclear ribonucleoprotein E
Q9WU78	Pdcd6ip	programmed cell death 6 interacting protein
A8DUK4	Hbb-bs	hemoglobin, beta adult s chain
Q9D1M0	Sec13	SEC13 homolog, nuclear pore and COPII coat complex component
P62264	Rps14	ribosomal protein S14
P16546	P16546	NA
P57784	Snrpa1	small nuclear ribonucleoprotein polypeptide A'
P15105	Glul	glutamate-ammonia ligase (glutamine synthetase)
Q60930	Vdac2	voltage-dependent anion channel 2
F6TQW2	F6TQW2	NA
P01867	P01867	NA
P15864	H1f2	H1.2 linker histone, cluster member
A3KGV1	Odf2	outer dense fiber of sperm tails 2
Q3THE2	Myl12b	myosin, light chain 12B, regulatory
Q64467	Gapdhs	glyceraldehyde-3-phosphate dehydrogenase, spermatogenic
Q99P87	Retn	resistin
Q8QZY9	Sf3b4	splicing factor 3b, subunit 4
O70423	Aoc3	amine oxidase, copper containing 3
P46412	Gpx3	glutathione peroxidase 3
O88492	Plin4	perilipin 4
Q6A0A9	Fam120a	family with sequence similarity 120, member A
Q9D8N0	Eef1g	eukaryotic translation elongation factor 1 gamma
A0A075B5X7	A0A075B5X7	NA
Q99PL5	Rrbp1	ribosome binding protein 1
P01837	P01837	NA
Q63918	Cavin2	caveolae associated 2
P07356	Anxa2	annexin A2
C0HKD9	Mfap1a	microfibrillar-associated protein 1A
Q99PV0	Prpf8	pre-mRNA processing factor 8
P12382	Pfkl	phosphofructokinase, liver, B-type
P27048	Snrpb	small nuclear ribonucleoprotein B
A0A075B5V6	A0A075B5V6	NA
Q9DBJ3	Baiap2l1	BAI1-associated protein 2-like 1
Q3UMU9	Hdgfl2	HDGF like 2
Q01405	Sec23a	SEC23 homolog A, COPII coat complex component
Q6ZWV3	Rpl10	ribosomal protein L10
Q8CGB6	Tns2	tensin 2
P01872	P01872	NA
P27659	Rpl3	ribosomal protein L3
P01942	P01942	NA
P63158	Hmgb1	high mobility group box 1
Q9JK53	Prelp	proline arginine-rich end leucine-rich repeat
P01027	C3	complement component 3
A0A075B5M4	A0A075B5M4	NA
Q9JLV1	Bag3	BCL2-associated athanogene 3
P28660	Nckap1	NCK-associated protein 1
Q6NXL1	Sec24d	Sec24 related gene family, member D (S. cerevisiae)
P38647	Hspa9	heat shock protein 9
P62960	Ybx1	Y box protein 1
Q62203	Q62203	NA
Q9Z2N8	Actl6a	actin-like 6A
Q9D7S9	Chmp5	charged multivesicular body protein 5
O08810	Eftud2	elongation factor Tu GTP binding domain containing 2
A0A0B4J1H7	A0A0B4J1H7	NA
P28654	Dcn	decorin
Q62261	Sptbn1	spectrin beta, non-erythrocytic 1
Q4ACU6	Shank3	SH3 and multiple ankyrin repeat domains 3
Q7TMK9	Syncrip	synaptotagmin binding, cytoplasmic RNA interacting protein
P21981	Tgm2	transglutaminase 2, C polypeptide
Q6PE01	Snrnp40	small nuclear ribonucleoprotein 40 (U5)
O88569	Hnrnpa2b1	heterogeneous nuclear ribonucleoprotein A2/B1
O88322	Nid2	nidogen 2
Q08857	Cd36	CD36 molecule
Q8BFW7	Lpp	LIM domain containing preferred translocation partner in lipoma
Q62417	Sorbs1	sorbin and SH3 domain containing 1
P97499	Tep1	telomerase associated protein 1
Q8R3U1	Plaat3	phospholipase A and acyltransferase 3
Q04857	Col6a1	collagen, type VI, alpha 1
Q64012	Raly	hnRNP-associated with lethal yellow
Q9CSN1	Snw1	SNW domain containing 1
O54941	Smarce1	SWI/SNF related, matrix associated, actin dependent regulator of chromatin, subfamily e, member 1
Q3UPL0	Sec31a	Sec31 homolog A (S. cerevisiae)
Q9Z0H3	Smarcb1	SWI/SNF related, matrix associated, actin dependent regulator of chromatin, subfamily b, member 1
P05064	Aldoa	aldolase A, fructose-bisphosphate
Q6P4T2	Snrnp200	small nuclear ribonucleoprotein 200 (U5)
Q9Z1M8	Ik	IK cytokine
E9Q6R7	Utrn	utrophin
P58871	Tnks1bp1	tankyrase 1 binding protein 1
Q61879	Myh10	myosin, heavy polypeptide 10, non-muscle
P62827	Ran	RAN, member RAS oncogene family
O09012	Pex5	peroxisomal biogenesis factor 5
O08583	Alyref	Aly/REF export factor
P49817	Cav1	caveolin 1, caveolae protein
P29341	Pabpc1	poly(A) binding protein, cytoplasmic 1
Q99P88	Nup155	nucleoporin 155
Q91YL3	Uckl1	uridine-cytidine kinase 1-like 1
Q06890	Clu	clusterin
Q61187	Tsg101	tumor susceptibility gene 101
Q3UH66	Wnk2	WNK lysine deficient protein kinase 2
P62484	Abi2	abl-interactor 2
Q8C2Q3	Rbm14	RNA binding motif protein 14
Q04207	Rela	v-rel reticuloendotheliosis viral oncogene homolog A (avian)
P11352	Gpx1	glutathione peroxidase 1
P09405	Ncl	nucleolin
P10493	Nid1	nidogen 1
P17182	Eno1	enolase 1, alpha non-neuron
Q80VP1	Epn1	epsin 1
P47941	Crkl	v-crk avian sarcoma virus CT10 oncogene homolog-like
P49290	Epx	eosinophil peroxidase
A2AQ19	Rtf1	RTF1, Paf1/RNA polymerase II complex component
P97351	Rps3a1	ribosomal protein S3A1
P08032	Spta1	spectrin alpha, erythrocytic 1
O54774	Ap3d1	adaptor-related protein complex 3, delta 1 subunit
P48678	Lmna	lamin A
P19096	Fasn	fatty acid synthase
Q61285	Abcd2	ATP-binding cassette, sub-family D (ALD), member 2
Q8BTM8	Flna	filamin, alpha
A0A075B5W2	A0A075B5W2	NA
Q99L88	Sntb1	syntrophin, basic 1
Q05421	Cyp2e1	cytochrome P450, family 2, subfamily e, polypeptide 1
Q9D662	Sec23b	SEC23 homolog B, COPII coat complex component
P99029	Prdx5	peroxiredoxin 5
A0A075B5K0	A0A075B5K0	NA
Q9R111	Gda	guanine deaminase
A0A075B697	A0A075B697	NA
Q8BI84	Mia3	melanoma inhibitory activity 3
P26039	Tln1	talin 1
P17156	Hspa2	heat shock protein 2
O08529	Capn2	calpain 2
Q91VN4	Chchd6	coiled-coil-helix-coiled-coil-helix domain containing 6
Q02105	C1qc	complement component 1, q subcomponent, C chain
Comparison between fat samples with CK2α and IgG immunoprecipitations in distilled water-administered mice (Fold change > 2.0).
