# Supplementary material for: MOTS-c modulates skeletal muscle function by directly binding and activating CK2
Source: iScience. 2024 Oct 19;27(11):111212. doi: 10.1016/j.isci.2024.111212 (PMC11570452; doi:10.1016/j.isci.2024.111212)
Supplement: Table S4. List of proteins bind to CK2α in fat in MOTS-c group, related to Figure 4F [file mmc5.xlsx]

## Sheet: S-Table 4
Supplemental-Table 4. List of proteins bind to CK2α in fat in MOTS-c group
Protein ID	Gene symbol	Protein Name
Q9D2G5	Synj2	synaptojanin 2
P01029	C4b	complement component 4B (Chido blood group)
Q6ZWV7	Rpl35	ribosomal protein L35
P67871	Csnk2b	casein kinase 2, beta polypeptide
Q9D824	Fip1l1	FIP1 like 1 (S. cerevisiae)
Q9D8B3	Chmp4b	charged multivesicular body protein 4B
P83882	Rpl36a	ribosomal protein L36A
Q3UGC7	Eif3j1	eukaryotic translation initiation factor 3, subunit J1
Q9D2G2	Dlst	dihydrolipoamide S-succinyltransferase (E2 component of 2-oxo-glutarate complex)
P98086	C1qa	complement component 1, q subcomponent, alpha polypeptide
Q925I1	Atad3a	ATPase family, AAA domain containing 3A
P43274	H1f4	H1.4 linker histone, cluster member
O54833	Csnk2a2	casein kinase 2, alpha prime polypeptide
Q9CQX8	Mrps36	mitochondrial ribosomal protein S36
A0A075B5N7	A0A075B5N7	NA
P49817	Cav1	caveolin 1, caveolae protein
P20152	Vim	vimentin
P84099	Rpl19	ribosomal protein L19
Q9EQK5	Mvp	major vault protein
P62900	Rpl31	ribosomal protein L31
Q9CX00	Ist1	increased sodium tolerance 1 homolog (yeast)
Q60737	Csnk2a1	casein kinase 2, alpha 1 polypeptide
P27659	Rpl3	ribosomal protein L3
Q60803	Traf3	TNF receptor-associated factor 3
Q8CF66	Lamtor4	late endosomal/lysosomal adaptor, MAPK and MTOR activator 4
P62852	Rps25	ribosomal protein S25
P14115	Rpl27a	ribosomal protein L27A
O88492	Plin4	perilipin 4
Q9CPR4	Q9CPR4	NA
P62751	Rpl23a	ribosomal protein L23A
A0A075B5X7	A0A075B5X7	NA
A0A075B5N5	A0A075B5N5	NA
A0A1Y7VJN6	A0A1Y7VJN6	NA
Q62203	Q62203	NA
P62849	Rps24	ribosomal protein S24
O08807	Prdx4	peroxiredoxin 4
P20108	Prdx3	peroxiredoxin 3
Q9Z204	Hnrnpc	heterogeneous nuclear ribonucleoprotein C
Q9R0A0	Pex14	peroxisomal biogenesis factor 14
Q9JHS4	Clpx	caseinolytic mitochondrial matrix peptidase chaperone subunit
Q6P5E6	Gga2	golgi associated, gamma adaptin ear containing, ARF binding protein 2
P41105	Rpl28	ribosomal protein L28
P29788	Vtn	vitronectin
Q6ZWY9	H2bc4	H2B clustered histone 4
P99024	Tubb5	tubulin, beta 5 class I
Q569Z6	Thrap3	thyroid hormone receptor associated protein 3
A0A075B5T3	A0A075B5T3	NA
Q5U3K5	Rabl6	RAB, member RAS oncogene family-like 6
P62242	Rps8	ribosomal protein S8
Q8BP67	Rpl24	ribosomal protein L24
Q60597	Ogdh	oxoglutarate (alpha-ketoglutarate) dehydrogenase (lipoamide)
Q9DB34	Chmp2a	charged multivesicular body protein 2A
Q3U0V1	Khsrp	KH-type splicing regulatory protein
Q8CGN5	Plin1	perilipin 1
E9PYK3	Parp4	poly (ADP-ribose) polymerase family, member 4
Q6ZWY3	Rps27l	ribosomal protein S27-like
Q8BH64	Ehd2	EH-domain containing 2
Q8CBW3	Abi1	abl-interactor 1
P01027	C3	complement component 3
Q8BH43	Wasf2	WAS protein family, member 2
P13020	Gsn	gelsolin
A0A075B5V6	A0A075B5V6	NA
P10922	H1f0	H1.0 linker histone
E9Q5C9	Nolc1	nucleolar and coiled-body phosphoprotein 1
Q921W0	Chmp1a	charged multivesicular body protein 1A
P24270	Cat	catalase
Q9R0P5	Dstn	destrin
A0A075B5S6	A0A075B5S6	NA
P62855	Rps26	ribosomal protein S26
A0A075B5X3	A0A075B5X3	NA
P62317	Snrpd2	small nuclear ribonucleoprotein D2
P61255	Rpl26	ribosomal protein L26
P62918	Rpl8	ribosomal protein L8
Q9D1M0	Sec13	SEC13 homolog, nuclear pore and COPII coat complex component
Q60749	Khdrbs1	KH domain containing, RNA binding, signal transduction associated 1
Q7TMB8	Cyfip1	cytoplasmic FMR1 interacting protein 1
Q9CQ19	Myl9	myosin, light polypeptide 9, regulatory
A0A0B4J1N0	A0A0B4J1N0	NA
Q6PB44	Ptpn23	protein tyrosine phosphatase, non-receptor type 23
P28660	Nckap1	NCK-associated protein 1
P56395	Cyb5a	cytochrome b5 type A (microsomal)
P11031	Sub1	SUB1 homolog, transcriptional regulator
G3X972	Sec24c	Sec24 related gene family, member C (S. cerevisiae)
E9QAT4	Sec16a	SEC16 homolog A, endoplasmic reticulum export factor
A0A075B5M2	A0A075B5M2	NA
P62267	Rps23	ribosomal protein S23
E9Q0S6	Tns1	tensin 1
P98078	Dab2	disabled 2, mitogen-responsive phosphoprotein
Q8BH50	8030462N17Rik	RIKEN cDNA 8030462N17 gene
Q9DBL9	Abhd5	abhydrolase domain containing 5
P47963	Rpl13	ribosomal protein L13
A0A140T8N3	A0A140T8N3	NA
Q921M3	Sf3b3	splicing factor 3b, subunit 3
Q08857	Cd36	CD36 molecule
Q6NZC7	Q6NZC7	NA
P83870	Phf5a	PHD finger protein 5A
Q8VEK3	Hnrnpu	heterogeneous nuclear ribonucleoprotein U
Q3UMU9	Hdgfl2	HDGF like 2
P57784	Snrpa1	small nuclear ribonucleoprotein polypeptide A'
A0A075B5S9	A0A075B5S9	NA
Q80VP1	Epn1	epsin 1
Q9WU78	Pdcd6ip	programmed cell death 6 interacting protein
E9Q616	Ahnak	AHNAK nucleoprotein (desmoyokin)
P62320	Snrpd3	small nuclear ribonucleoprotein D3
Q60870	Q60870	NA
Q3UJB0	Sf3b2	splicing factor 3b, subunit 2
Q9WTI7	Myo1c	myosin IC
P00342	Ldhc	lactate dehydrogenase C
A0A075B5K0	A0A075B5K0	NA
A0A075B5K2	A0A075B5K2	NA
Q60662	Akap4	A kinase (PRKA) anchor protein 4
Q9JLV1	Bag3	BCL2-associated athanogene 3
Q01405	Sec23a	SEC23 homolog A, COPII coat complex component
P62305	Snrpe	small nuclear ribonucleoprotein E
Q99NB9	Q99NB9	NA
P01639	P01639	NA
P62960	Ybx1	Y box protein 1
P62281	Rps11	ribosomal protein S11
Q9CY58	Serbp1	serpine1 mRNA binding protein 1
Q8K4Z5	Sf3a1	splicing factor 3a, subunit 1
Q61999	Q61999	NA
Q8VCM7	Fgg	fibrinogen gamma chain
Q91ZP3	Lpin1	lipin 1
Q6NXL1	Sec24d	Sec24 related gene family, member D (S. cerevisiae)
A0A075B5J9	A0A075B5J9	NA
Q922Q8	Lrrc59	leucine rich repeat containing 59
P16546	P16546	NA
P62315	Snrpd1	small nuclear ribonucleoprotein D1
P14148	Rpl7	ribosomal protein L7
P62264	Rps14	ribosomal protein S14
O70325	Gpx4	glutathione peroxidase 4
P05213	Tuba1b	tubulin, alpha 1B
A0A075B5M4	A0A075B5M4	NA
A8DUK4	Hbb-bs	hemoglobin, beta adult s chain
P01869	P01869	NA
Q61878	Prg2	proteoglycan 2, bone marrow
Q8QZT1	Acat1	acetyl-Coenzyme A acetyltransferase 1
Q9D554	Sf3a3	splicing factor 3a, subunit 3
Q8BFW7	Lpp	LIM domain containing preferred translocation partner in lipoma
Q8BTI8	Srrm2	serine/arginine repetitive matrix 2
Q61753	Phgdh	3-phosphoglycerate dehydrogenase
P01942	P01942	NA
P62830	Rpl23	ribosomal protein L23
Q6PDG5	Smarcc2	SWI/SNF related, matrix associated, actin dependent regulator of chromatin, subfamily c, member 2
P11499	Hsp90ab1	heat shock protein 90 alpha (cytosolic), class B member 1
Q8R0W0	Eppk1	epiplakin 1
P61358	Rpl27	ribosomal protein L27
Q60931	Vdac3	voltage-dependent anion channel 3
P62827	Ran	RAN, member RAS oncogene family
P38647	Hspa9	heat shock protein 9
Q62261	Sptbn1	spectrin beta, non-erythrocytic 1
P59708	Sf3b6	splicing factor 3B, subunit 6
O70423	Aoc3	amine oxidase, copper containing 3
A3KGV1	Odf2	outer dense fiber of sperm tails 2
Q8VIJ6	Sfpq	splicing factor proline/glutamine rich (polypyrimidine tract binding protein associated)
P97499	Tep1	telomerase associated protein 1
Q99P87	Retn	resistin
P12382	Pfkl	phosphofructokinase, liver, B-type
O09012	Pex5	peroxisomal biogenesis factor 5
P31001	Des	desmin
Q6A0A9	Fam120a	family with sequence similarity 120, member A
P11087	Col1a1	collagen, type I, alpha 1
Q7TMK9	Syncrip	synaptotagmin binding, cytoplasmic RNA interacting protein
Q62417	Sorbs1	sorbin and SH3 domain containing 1
Q8K310	Matr3	matrin 3
A0A075B697	A0A075B697	NA
P35700	Prdx1	peroxiredoxin 1
A0A075B5Y3	A0A075B5Y3	NA
O08810	Eftud2	elongation factor Tu GTP binding domain containing 2
P28654	Dcn	decorin
P05214	Tuba3a	tubulin, alpha 3A
Q99PV0	Prpf8	pre-mRNA processing factor 8
P19096	Fasn	fatty acid synthase
Q8QZY9	Sf3b4	splicing factor 3b, subunit 4
Q91YL3	Uckl1	uridine-cytidine kinase 1-like 1
Q8CAQ8	Immt	inner membrane protein, mitochondrial
P68254	Ywhaq	tyrosine 3-monooxygenase/tryptophan 5-monooxygenase activation protein theta
Q63918	Cavin2	caveolae associated 2
P09405	Ncl	nucleolin
A0A075B5Y4	A0A075B5Y4	NA
O70318	Epb41l2	erythrocyte membrane protein band 4.1 like 2
Q8BTM8	Flna	filamin, alpha
O88569	Hnrnpa2b1	heterogeneous nuclear ribonucleoprotein A2/B1
Q6PE01	Snrnp40	small nuclear ribonucleoprotein 40 (U5)
P62484	Abi2	abl-interactor 2
P17897	Lyz1	lysozyme 1
P11352	Gpx1	glutathione peroxidase 1
Q4ACU6	Shank3	SH3 and multiple ankyrin repeat domains 3
Comparison between fat samples with CK2α and IgG immunoprecipitations in MOTS-c-administered mice (Fold change > 2.0).
