# Supplementary material for: MOTS-c modulates skeletal muscle function by directly binding and activating CK2
Source: iScience. 2024 Oct 19;27(11):111212. doi: 10.1016/j.isci.2024.111212 (PMC11570452; doi:10.1016/j.isci.2024.111212)
Supplement: Table S5. List of enriched Reactome pathways in the distilled water-administered mouse skeletal muscle, related to Figure 4E [file mmc6.xlsx]

## Sheet: S-Table 5
Supplemental-Table 5. List of enriched Reactome pathways in the distilled water-administered mouse skeletal muscle
Term ID	Term description	Observed gene count	Background gene count	Strength	False discovery rate	Unique pathway in control group
MMU-8939243	RUNX1 interacts with co-factors whose precise effect on RUNX1 targets is not known	11	37	1.59	1.09e-10
MMU-1428517	The citric acid (TCA) cycle and respiratory electron transport	13	167	1	1.12e-06
MMU-1430728	Metabolism	39	1779	0.45	1.47e-06
MMU-3214858	RMTs methylate histone arginines	8	41	1.4	1.47e-06
MMU-397014	Muscle contraction	12	171	0.96	5.81e-06
MMU-8878171	Transcriptional regulation by RUNX1	12	171	0.96	5.81e-06
MMU-5578775	Ion homeostasis	7	50	1.26	6.02e-05
MMU-8982491	Glycogen metabolism	5	18	1.56	0.00015
MMU-72163	mRNA Splicing - Major Pathway	10	178	0.86	0.00035
MMU-3371571	HSF1-dependent transactivation	5	24	1.43	0.00041
MMU-163200	Respiratory electron transport, ATP synthesis by chemiosmotic coupling, and heat production by uncoupling proteins.	8	116	0.95	0.0007
MMU-72187	mRNA 3-end processing	6	54	1.16	0.00081
MMU-70221	Glycogen breakdown (glycogenolysis)	4	13	1.6	0.00084	Unique in control group
MMU-8953854	Metabolism of RNA	16	556	0.57	0.00095
MMU-3247509	Chromatin modifying enzymes	9	177	0.82	0.0014
MMU-72689	Formation of a pool of free 40S subunits	7	97	0.97	0.0014
MMU-73856	RNA Polymerase II Transcription Termination	6	63	1.09	0.0014
MMU-156827	L13a-mediated translational silencing of Ceruloplasmin expression	7	107	0.93	0.0022
MMU-72706	GTP hydrolysis and joining of the 60S ribosomal subunit	7	108	0.92	0.0022
MMU-975957	Nonsense Mediated Decay (NMD) enhanced by the Exon Junction Complex (EJC)	7	110	0.92	0.0023
MMU-71403	Citric acid cycle (TCA cycle)	4	21	1.39	0.0024
MMU-71387	Metabolism of carbohydrates	10	264	0.69	0.0029
MMU-73857	RNA Polymerase II Transcription	20	952	0.44	0.0031
MMU-201688	WNT mediated activation of DVL	3	8	1.69	0.0036
MMU-2514853	Condensation of Prometaphase Chromosomes	3	8	1.69	0.0036
MMU-71406	Pyruvate metabolism and Citric Acid (TCA) cycle	5	51	1.1	0.0036
MMU-3371556	Cellular response to heat stress	6	87	0.95	0.0038
MMU-5205647	Mitophagy	4	29	1.25	0.0053	Unique in control group
MMU-392499	Metabolism of proteins	27	1609	0.34	0.0055
MMU-8934903	Receptor Mediated Mitophagy	3	11	1.55	0.0066
MMU-9663891	Selective autophagy	5	65	1	0.0085	Unique in control group
MMU-373760	L1CAM interactions	5	67	0.99	0.0093
MMU-1483206	Glycerophospholipid biosynthesis	6	118	0.82	0.0154	Unique in control group
MMU-72766	Translation	8	223	0.67	0.0161
MMU-72202	Transport of Mature Transcript to Cytoplasm	5	78	0.92	0.0167
MMU-983712	Ion channel transport	7	173	0.72	0.0178
MMU-163210	Formation of ATP by chemiosmotic coupling	3	18	1.33	0.019
MMU-8949613	Cristae formation	3	18	1.33	0.019
MMU-77595	Processing of Intronless Pre-mRNAs	3	19	1.31	0.021
MMU-1799339	SRP-dependent cotranslational protein targeting to membrane	5	88	0.87	0.0252
MMU-445144	Signal transduction by L1	3	21	1.27	0.0262
MMU-975956	Nonsense Mediated Decay (NMD) independent of the Exon Junction Complex (EJC)	5	90	0.86	0.0266
MMU-611105	Respiratory electron transport	5	92	0.85	0.0283
MMU-936837	Ion transport by P-type ATPases	4	52	1	0.0283
MMU-1483191	Synthesis of PC	3	26	1.18	0.0425
MMU-422475	Axon guidance	8	278	0.57	0.0499
Comparison between fat samples with CK2α and IgG immunoprecipitations in MOTS-c-administered mice (Fold change > 2.0).
