# Supplementary material for: MOTS-c modulates skeletal muscle function by directly binding and activating CK2
Source: iScience. 2024 Oct 19;27(11):111212. doi: 10.1016/j.isci.2024.111212 (PMC11570452; doi:10.1016/j.isci.2024.111212)
Supplement: Table S6. List of enriched Reactome pathways in the MOTS-c-administered mouse skeletal muscle, related to Figure 4E [file mmc7.xlsx]

## Sheet: S-Table 6
Supplemental-Table 6. List of enriched Reactome pathways in the MOTS-c-administered mouse skeletal muscle
Term ID	Term description	Observed gene count	Background gene count	Strength	False discovery rate	Unique pathway in MOTS-c group
MMU-8939243	RUNX1 interacts with co-factors whose precise effect on RUNX1 targets is not known	10	37	1.49	1.16e-08
MMU-72689	Formation of a pool of free 40S subunits	12	97	1.15	1.48e-07
MMU-72706	GTP hydrolysis and joining of the 60S ribosomal subunit	12	108	1.11	2.78e-07
MMU-156827	L13a-mediated translational silencing of Ceruloplasmin expression	12	107	1.11	2.78e-07
MMU-1428517	The citric acid (TCA) cycle and respiratory electron transport	13	167	0.95	1.39e-06
MMU-397014	Muscle contraction	13	171	0.94	1.59e-06
MMU-1430728	Metabolism	39	1779	0.4	1.66e-05
MMU-72163	mRNA Splicing - Major Pathway	12	178	0.89	1.67e-05
MMU-3371571	HSF1-dependent transactivation	6	24	1.46	2.13e-05
MMU-8953854	Metabolism of RNA	20	556	0.62	2.13e-05
MMU-3214858	RMTs methylate histone arginines	7	41	1.29	2.13e-05
MMU-72766	Translation	13	223	0.83	2.13e-05
MMU-8878171	Transcriptional regulation by RUNX1	11	171	0.87	5.59e-05
MMU-72695	Formation of the ternary complex, and subsequently, the 43S complex	7	50	1.21	5.6e-05	Unique in MOTS-c group
MMU-5578775	Ion homeostasis	7	50	1.21	5.6e-05
MMU-72702	Ribosomal scanning and start codon recognition	7	57	1.15	0.00011	Unique in MOTS-c group
MMU-72649	Translation initiation complex formation	7	57	1.15	0.00011	Unique in MOTS-c group
MMU-3371556	Cellular response to heat stress	8	87	1.02	0.00012
MMU-975957	Nonsense Mediated Decay (NMD) enhanced by the Exon Junction Complex (EJC)	8	110	0.92	0.00059
MMU-72187	mRNA 3-end processing	6	54	1.11	0.00078
MMU-163200	Respiratory electron transport, ATP synthesis by chemiosmotic coupling, and heat production by uncoupling proteins.	8	116	0.9	0.00078
MMU-1799339	SRP-dependent cotranslational protein targeting to membrane	7	88	0.96	0.0011
MMU-975956	Nonsense Mediated Decay (NMD) independent of the Exon Junction Complex (EJC)	7	90	0.95	0.0012
MMU-73856	RNA Polymerase II Transcription Termination	6	63	1.04	0.0016
MMU-3247509	Chromatin modifying enzymes	9	177	0.77	0.0019
MMU-77595	Processing of Intronless Pre-mRNAs	4	19	1.38	0.0021
MMU-71403	Citric acid cycle (TCA cycle)	4	21	1.34	0.0028
MMU-392499	Metabolism of proteins	30	1609	0.33	0.0034
MMU-2514853	Condensation of Prometaphase Chromosomes	3	8	1.63	0.0043
MMU-201688	WNT mediated activation of DVL	3	8	1.63	0.0043
MMU-71406	Pyruvate metabolism and Citric Acid (TCA) cycle	5	51	1.05	0.0051
MMU-1483191	Synthesis of PC	4	26	1.25	0.0051
MMU-983712	Ion channel transport	8	173	0.73	0.007
MMU-8934903	Receptor Mediated Mitophagy	3	11	1.5	0.0081
MMU-2029482	Regulation of actin dynamics for phagocytic cup formation	5	61	0.97	0.0098	Unique in MOTS-c group
MMU-70263	Gluconeogenesis	4	33	1.14	0.0102	Unique in MOTS-c group
MMU-73857	RNA Polymerase II Transcription	20	952	0.38	0.0105
MMU-390522	Striated Muscle Contraction	4	35	1.12	0.012	Unique in MOTS-c group
MMU-3371568	Attenuation phase	3	14	1.39	0.0133	Unique in MOTS-c group
MMU-373760	L1CAM interactions	5	67	0.93	0.0133
MMU-159231	Transport of Mature mRNA Derived from an Intronless Transcript	4	40	1.06	0.0181	Unique in MOTS-c group
MMU-71387	Metabolism of carbohydrates	9	264	0.59	0.0198
MMU-8949613	Cristae formation	3	18	1.28	0.023
MMU-163210	Formation of ATP by chemiosmotic coupling	3	18	1.28	0.023
MMU-70326	Glucose metabolism	5	79	0.86	0.023	Unique in MOTS-c group
MMU-8982491	Glycogen metabolism	3	18	1.28	0.023
MMU-72202	Transport of Mature Transcript to Cytoplasm	5	78	0.87	0.023
MMU-2262752	Cellular responses to stress	11	395	0.5	0.0235	Unique in MOTS-c group
MMU-422475	Axon guidance	9	278	0.57	0.0245
MMU-6791226	Major pathway of rRNA processing in the nucleolus and cytosol	7	171	0.67	0.0245	Unique in MOTS-c group
MMU-445144	Signal transduction by L1	3	21	1.21	0.0271
MMU-3371497	HSP90 chaperone cycle for steroid hormone receptors (SHR)	4	52	0.95	0.0332	Unique in MOTS-c group
MMU-936837	Ion transport by P-type ATPases	4	52	0.95	0.0332
MMU-611105	Respiratory electron transport	5	92	0.8	0.0357
Comparison between fat samples with CK2α and IgG immunoprecipitations in MOTS-c-administered mice (Fold change > 2.0).
