# Supplementary material for: MOTS-c modulates skeletal muscle function by directly binding and activating CK2
Source: iScience. 2024 Oct 19;27(11):111212. doi: 10.1016/j.isci.2024.111212 (PMC11570452; doi:10.1016/j.isci.2024.111212)
Supplement: Table S7. List of enriched Reactome pathways in the distilled water-administered mouse, fat related to Figure 4G [file mmc8.xlsx]

## Sheet: S-Table 7
Supplemental-Table 7. List of enriched Reactome pathways in the distilled water-administered mouse fat
Term ID	Term description	Observed gene count	Background gene count	Strength	False discovery rate	Unique pathway in control group
MMU-8953854	Metabolism of RNA	54	556	0.98	4.03e-32
MMU-72163	mRNA Splicing - Major Pathway	28	178	1.19	1.21e-20
MMU-72203	Processing of Capped Intron-Containing Pre-mRNA	30	234	1.1	3.02e-20
MMU-975956	Nonsense Mediated Decay (NMD) independent of the Exon Junction Complex (EJC)	21	90	1.36	1.63e-18
MMU-156827	L13a-mediated translational silencing of Ceruloplasmin expression	22	107	1.3	1.66e-18
MMU-72689	Formation of a pool of free 40S subunits	21	97	1.33	4.48e-18
MMU-72737	Cap-dependent Translation Initiation	22	115	1.27	4.92e-18	Unique in control group
MMU-1799339	SRP-dependent cotranslational protein targeting to membrane	20	88	1.35	1.13e-17
MMU-72706	GTP hydrolysis and joining of the 60S ribosomal subunit	21	108	1.28	2e-17
MMU-975957	Nonsense Mediated Decay (NMD) enhanced by the Exon Junction Complex (EJC)	21	110	1.27	2.55e-17
MMU-72766	Translation	25	223	1.04	7.27e-16
MMU-392499	Metabolism of proteins	58	1609	0.55	3.29e-15
MMU-6791226	Major pathway of rRNA processing in the nucleolus and cytosol	21	171	1.08	5.99e-14
MMU-72165	mRNA Splicing - Minor Pathway	14	50	1.44	2e-13
MMU-72649	Translation initiation complex formation	11	57	1.28	6.56e-09
MMU-168249	Innate Immune System	35	949	0.56	6.57e-09
MMU-72695	Formation of the ternary complex, and subsequently, the 43S complex	10	50	1.29	3.09e-08
MMU-168256	Immune System	45	1621	0.43	7.04e-08
MMU-199977	ER to Golgi Anterograde Transport	14	147	0.97	7.04e-08
MMU-72702	Ribosomal scanning and start codon recognition	10	57	1.24	8.47e-08
MMU-2262752	Cellular responses to stress	21	395	0.72	1.03e-07
MMU-2995410	Nuclear Envelope (NE) Reassembly	10	64	1.19	2.07e-07
MMU-195258	RHO GTPase Effectors	15	246	0.78	3.84e-06
MMU-373760	L1CAM interactions	9	67	1.12	3.84e-06
MMU-5653656	Vesicle-mediated transport	23	594	0.58	4.02e-06
MMU-6798695	Neutrophil degranulation	21	519	0.6	7.33e-06
MMU-5627123	RHO GTPases activate PAKs	6	20	1.47	8.95e-06	Unique in control group
MMU-8939243	RUNX1 interacts with co-factors whose precise effect on RUNX1 targets is not known	7	37	1.27	1.23e-05
MMU-68886	M Phase	17	364	0.66	1.63e-05
MMU-199991	Membrane Trafficking	21	560	0.57	2.18e-05
MMU-9663891	Selective autophagy	8	65	1.08	3e-05
MMU-9668328	Sealing of the nuclear envelope (NE) by ESCRT-III	6	26	1.35	3e-05
MMU-1632852	Macroautophagy	10	122	0.9	3.76e-05
MMU-191859	snRNP Assembly	7	48	1.16	4.84e-05
MMU-75153	Apoptotic execution phase	7	49	1.15	5.25e-05
MMU-597592	Post-translational protein modification	32	1254	0.4	7.72e-05	Unique in control group
MMU-3299685	Detoxification of Reactive Oxygen Species	6	34	1.24	9.67e-05
MMU-5686938	Regulation of TLR by endogenous ligand	5	18	1.43	9.67e-05	Unique in control group
MMU-70171	Glycolysis	7	60	1.06	0.00016	Unique in control group
MMU-3371556	Cellular response to heat stress	8	87	0.95	0.00017	Unique in control group
MMU-2029482	Regulation of actin dynamics for phagocytic cup formation	7	61	1.05	0.00018
MMU-3214858	RMTs methylate histone arginines	6	41	1.16	0.00023	Unique in control group
MMU-983170	Antigen Presentation: Folding, assembly and peptide loading of class I MHC	6	42	1.15	0.00026
MMU-204005	COPII-mediated vesicle transport	7	67	1.01	0.00029
MMU-3371453	Regulation of HSF1-mediated heat shock response	7	67	1.01	0.00029	Unique in control group
MMU-140342	Apoptosis induced DNA fragmentation	4	12	1.51	0.00047	Unique in control group
MMU-216083	Integrin cell surface interactions	7	79	0.94	0.00072	Unique in control group
MMU-354194	GRB2:SOS provides linkage to MAPK signaling for Integrins	4	15	1.42	0.0009	Unique in control group
MMU-372708	p130Cas linkage to MAPK signaling for integrins	4	15	1.42	0.0009	Unique in control group
MMU-5357801	Programmed Cell Death	8	116	0.83	0.00096
MMU-422475	Axon guidance	12	278	0.63	0.001
MMU-5663213	RHO GTPases Activate WASPs and WAVEs	5	34	1.16	0.0011
MMU-114608	Platelet degranulation	8	122	0.81	0.0013	Unique in control group
MMU-76009	Platelet Aggregation (Plug Formation)	5	37	1.12	0.0015	Unique in control group
MMU-977606	Regulation of Complement cascade	5	41	1.08	0.0022
MMU-2132295	MHC class II antigen presentation	8	138	0.75	0.0026	Unique in control group
MMU-201688	WNT mediated activation of DVL	3	8	1.57	0.0033
MMU-2514853	Condensation of Prometaphase Chromosomes	3	8	1.57	0.0033
MMU-1483191	Synthesis of PC	4	26	1.18	0.0045
MMU-68877	Mitotic Prometaphase	9	193	0.66	0.0045
MMU-74160	Gene expression (Transcription)	24	1055	0.35	0.0049	Unique in control group
MMU-111367	SLBP independent Processing of Histone Pre-mRNAs	3	10	1.47	0.0051	Unique in control group
MMU-3371497	HSP90 chaperone cycle for steroid hormone receptors (SHR)	5	52	0.97	0.0051	Unique in control group
MMU-445095	Interaction between L1 and Ankyrins	3	10	1.47	0.0051	Unique in control group
MMU-1474244	Extracellular matrix organization	11	295	0.56	0.0054	Unique in control group
MMU-445355	Smooth Muscle Contraction	4	28	1.15	0.0054	Unique in control group
MMU-917729	Endosomal Sorting Complex Required For Transport (ESCRT)	4	29	1.13	0.0059	Unique in control group
MMU-77588	SLBP Dependent Processing of Replication-Dependent Histone Pre-mRNAs	3	11	1.43	0.0061	Unique in control group
MMU-8934903	Receptor Mediated Mitophagy	3	11	1.43	0.0061
MMU-109582	Hemostasis	15	524	0.45	0.0071	Unique in control group
MMU-5694530	Cargo concentration in the ER	4	32	1.09	0.008
MMU-4420097	VEGFA-VEGFR2 Pathway	6	92	0.81	0.0082
MMU-8878171	Transcriptional regulation by RUNX1	8	171	0.66	0.0082	Unique in control group
MMU-70263	Gluconeogenesis	4	33	1.07	0.0086	Unique in control group
MMU-6807878	COPI-mediated anterograde transport	6	95	0.79	0.0094	Unique in control group
MMU-190840	Microtubule-dependent trafficking of connexons from Golgi to the plasma membrane	3	15	1.29	0.012	Unique in control group
MMU-2559584	Formation of Senescence-Associated Heterochromatin Foci (SAHF)	3	15	1.29	0.012	Unique in control group
MMU-9646399	Aggrephagy	4	37	1.03	0.0122	Unique in control group
MMU-375165	NCAM signaling for neurite out-growth	4	39	1	0.0143	Unique in control group
MMU-5674135	MAP2K and MAPK activation	4	40	0.99	0.0155	Unique in control group
MMU-8876725	Protein methylation	3	17	1.24	0.0156	Unique in control group
MMU-190828	Gap junction trafficking	4	41	0.98	0.0165	Unique in control group
MMU-1430728	Metabolism	32	1779	0.25	0.0204	Unique in control group
MMU-4570464	SUMOylation of RNA binding proteins	4	44	0.95	0.0205	Unique in control group
MMU-76002	Platelet activation, signaling and aggregation	9	253	0.54	0.021	Unique in control group
MMU-8957275	Post-translational protein phosphorylation	6	116	0.7	0.022	Unique in control group
MMU-140875	Common Pathway of Fibrin Clot Formation	3	21	1.15	0.0252	Unique in control group
MMU-166663	Initial triggering of complement	3	21	1.15	0.0252
MMU-445144	Signal transduction by L1	3	21	1.15	0.0252
MMU-9615933	Postmitotic nuclear pore complex (NPC) reformation	3	21	1.15	0.0252
MMU-1266738	Developmental Biology	13	488	0.42	0.0255
MMU-2980766	Nuclear Envelope Breakdown	4	48	0.91	0.0258
MMU-71387	Metabolism of carbohydrates	9	264	0.52	0.026
MMU-381426	Regulation of Insulin-like Growth Factor (IGF) transport and uptake by Insulin-like Growth Factor Binding Proteins (IGFBPs)	6	122	0.68	0.0262
MMU-156842	Eukaryotic Translation Elongation	2	5	1.59	0.0276
MMU-3000178	ECM proteoglycans	4	50	0.89	0.0287
MMU-8979227	Triglyceride metabolism	3	24	1.09	0.0328
MMU-380320	Recruitment of NuMA to mitotic centrosomes	5	89	0.74	0.0348
MMU-2142770	Synthesis of 15-eicosatetraenoic acid derivatives	2	6	1.51	0.0354
MMU-3247509	Chromatin modifying enzymes	7	177	0.59	0.0354	Unique in control group
MMU-8955332	Carboxyterminal post-translational modifications of tubulin	3	26	1.05	0.0388	Unique in control group
MMU-5626467	RHO GTPases activate IQGAPs	3	27	1.04	0.0424	Unique in control group
MMU-174577	Activation of C3 and C5	2	7	1.45	0.0435
MMU-2142712	Synthesis of 12-eicosatetraenoic acid derivatives	2	7	1.45	0.0435
MMU-68875	Mitotic Prophase	5	96	0.71	0.0446	Unique in control group
MMU-2559586	DNA Damage/Telomere Stress Induced Senescence	4	59	0.82	0.0458	Unique in control group
Comparison between fat samples with CK2α and IgG immunoprecipitations in MOTS-c-administered mice (Fold change > 2.0).
