# Supplementary material for: MOTS-c modulates skeletal muscle function by directly binding and activating CK2
Source: iScience. 2024 Oct 19;27(11):111212. doi: 10.1016/j.isci.2024.111212 (PMC11570452; doi:10.1016/j.isci.2024.111212)
Supplement: Table S8. List of enriched Reactome pathways in the MOTS-c-administered mouse fat, related to Figure 4G [file mmc9.xlsx]

## Sheet: S-Table 8
Supplemental-Table 8. List of enriched Reactome pathways in the MOTS-c-administered mouse fat
Term ID	Term description	Observed gene count	Background gene count	Strength	False discovery rate	Unique pathway in MOTS-c group
MMU-8953854	Metabolism of RNA	49	556	1.07	9.78e-34
MMU-72689	Formation of a pool of free 40S subunits	24	97	1.52	9.79e-25
MMU-1799339	SRP-dependent cotranslational protein targeting to membrane	23	88	1.54	2.9e-24
MMU-975956	Nonsense Mediated Decay (NMD) independent of the Exon Junction Complex (EJC)	23	90	1.53	3.39e-24
MMU-156827	L13a-mediated translational silencing of Ceruloplasmin expression	24	107	1.47	3.39e-24
MMU-72706	GTP hydrolysis and joining of the 60S ribosomal subunit	24	108	1.47	3.39e-24
MMU-975957	Nonsense Mediated Decay (NMD) enhanced by the Exon Junction Complex (EJC)	23	110	1.44	8.29e-23
MMU-6791226	Major pathway of rRNA processing in the nucleolus and cytosol	24	171	1.27	2.8e-20
MMU-72766	Translation	25	223	1.17	4.08e-19
MMU-72163	mRNA Splicing - Major Pathway	23	178	1.23	8.85e-19
MMU-72203	Processing of Capped Intron-Containing Pre-mRNA	24	234	1.13	1.47e-17
MMU-72165	mRNA Splicing - Minor Pathway	13	50	1.54	9.6e-14
MMU-392499	Metabolism of proteins	45	1609	0.57	1.05e-12
MMU-72695	Formation of the ternary complex, and subsequently, the 43S complex	9	50	1.38	4.32e-08
MMU-72649	Translation initiation complex formation	9	57	1.32	1.16e-07
MMU-72702	Ribosomal scanning and start codon recognition	9	57	1.32	1.16e-07
MMU-168249	Innate Immune System	25	949	0.54	4.66e-06
MMU-1632852	Macroautophagy	9	122	0.99	4.11e-05
MMU-2029482	Regulation of actin dynamics for phagocytic cup formation	7	61	1.18	4.55e-05
MMU-168256	Immune System	31	1621	0.4	9.57e-05
MMU-199977	ER to Golgi Anterograde Transport	9	147	0.91	0.00015
MMU-5663213	RHO GTPases Activate WASPs and WAVEs	5	34	1.29	0.00054
MMU-6798695	Neutrophil degranulation	15	519	0.58	0.0006
MMU-2995410	Nuclear Envelope (NE) Reassembly	6	64	1.1	0.00067
MMU-5653656	Vesicle-mediated transport	16	594	0.55	0.00067
MMU-9663891	Selective autophagy	6	65	1.09	0.00069
MMU-373760	L1CAM interactions	6	67	1.08	0.00078
MMU-204005	COPII-mediated vesicle transport	6	67	1.08	0.00078
MMU-195258	RHO GTPase Effectors	10	246	0.73	0.00099
MMU-68886	M Phase	12	364	0.64	0.0011
MMU-191859	snRNP Assembly	5	48	1.14	0.0019
MMU-2262752	Cellular responses to stress	12	395	0.61	0.0022
MMU-201688	WNT mediated activation of DVL	3	8	1.7	0.0023
MMU-2514853	Condensation of Prometaphase Chromosomes	3	8	1.7	0.0023
MMU-9668328	Sealing of the nuclear envelope (NE) by ESCRT-III	4	26	1.31	0.0024
MMU-1483191	Synthesis of PC	4	26	1.31	0.0024
MMU-4420097	VEGFA-VEGFR2 Pathway	6	92	0.94	0.0031
MMU-199991	Membrane Trafficking	14	560	0.52	0.0035
MMU-69278	Cell Cycle, Mitotic	13	490	0.55	0.0035	Unique in MOTS-c group
MMU-8934903	Receptor Mediated Mitophagy	3	11	1.56	0.0044
MMU-1640170	Cell Cycle	14	574	0.51	0.0044	Unique in MOTS-c group
MMU-3299685	Detoxification of Reactive Oxygen Species	4	34	1.19	0.0054
MMU-194315	Signaling by Rho GTPases	11	381	0.58	0.0054	Unique in MOTS-c group
MMU-8939243	RUNX1 interacts with co-factors whose precise effect on RUNX1 targets is not known	4	37	1.16	0.0069
MMU-5357801	Programmed Cell Death	6	116	0.84	0.0086
MMU-977606	Regulation of Complement cascade	4	41	1.11	0.0095
MMU-983170	Antigen Presentation: Folding, assembly and peptide loading of class I MHC	4	42	1.1	0.0102
MMU-75153	Apoptotic execution phase	4	49	1.04	0.0173
MMU-166663	Initial triggering of complement	3	21	1.28	0.0187
MMU-445144	Signal transduction by L1	3	21	1.28	0.0187
MMU-68877	Mitotic Prometaphase	7	193	0.68	0.0193
MMU-8849468	PTK6 Regulates Proteins Involved in RNA Processing	2	5	1.73	0.0275	Unique in MOTS-c group
MMU-109581	Apoptosis	5	100	0.82	0.0277	Unique in MOTS-c group
MMU-422475	Axon guidance	8	278	0.58	0.0336
MMU-2142770	Synthesis of 15-eicosatetraenoic acid derivatives	2	6	1.65	0.0344
MMU-75067	Processing of Capped Intronless Pre-mRNA	3	28	1.15	0.0355	Unique in MOTS-c group
MMU-174577	Activation of C3 and C5	2	7	1.58	0.0423
MMU-2142712	Synthesis of 12-eicosatetraenoic acid derivatives	2	7	1.58	0.0423
MMU-5694530	Cargo concentration in the ER	3	32	1.1	0.048
Comparison between fat samples with CK2α and IgG immunoprecipitations in MOTS-c-administered mice (Fold change > 2.0).
