# Supplementary material for: MOTS-c modulates skeletal muscle function by directly binding and activating CK2
Source: iScience. 2024 Oct 19;27(11):111212. doi: 10.1016/j.isci.2024.111212 (PMC11570452; doi:10.1016/j.isci.2024.111212)
Supplement: Table S11. Differentially regulated genes between WT and K14Q-treated gastrocnemius muscles in immobilized mice, related to Figure 5F [file mmc10.xlsx]

## Sheet: S-Table 11
Supplemental-Table 11. Differentially regulated genes between WT and K14Q-treated gastrocnemius muscles in immobilized mice
Ensembl ID	Gene Symbol	BaseMean	Log2FoldChange	lfcSE	Stat	P-value	Adjusted P-value
ENSMUSG00000029718	Pcolce	444.29	-0.698291	0.126438	-5.52277	3.34e-08	0.000575987
ENSMUSG00000013584	Aldh1a2	204.541	-0.989227	0.192432	-5.14065	2.74e-07	0.00149748
ENSMUSG00000022797	Tfrc	1398.23	-1.14243	0.223585	-5.10958	3.23e-07	0.00149748
ENSMUSG00000028249	Sdcbp	779.725	-0.35986	0.0706171	-5.09594	3.47e-07	0.00149748
ENSMUSG00000001555	Fkbp10	98.9702	-0.698388	0.147792	-4.72546	2.3e-06	0.00660495
ENSMUSG00000032231	Anxa2	599.88	-0.713255	0.150266	-4.74663	2.07e-06	0.00660495
ENSMUSG00000022037	Clu	683.035	-0.978806	0.212727	-4.60123	4.2e-06	0.00906224
ENSMUSG00000034708	Grn	622.873	-0.51542	0.111473	-4.62374	3.77e-06	0.00906224
ENSMUSG00000105211	None	25.004	-1.85488	0.409168	-4.53329	5.81e-06	0.0111377
ENSMUSG00000029622	Arpc1b	427.511	-0.563426	0.125454	-4.49111	7.09e-06	0.0115338
ENSMUSG00000032359	Ctsh	195.379	-0.542207	0.12094	-4.48329	7.35e-06	0.0115338
ENSMUSG00000028480	Glipr2	46.9711	-0.742447	0.167755	-4.42578	9.61e-06	0.0118478
ENSMUSG00000048126	Col6a3	938.402	-0.920301	0.207907	-4.4265	9.58e-06	0.0118478
ENSMUSG00000070436	Serpinh1	583.161	-0.724559	0.163295	-4.43711	9.12e-06	0.0118478
ENSMUSG00000025355	Mmp19	71.4033	-0.91119	0.207709	-4.38686	1.15e-05	0.0132334
ENSMUSG00000020375	Rufy1	1150.11	0.280393	0.0654399	4.28474	1.83e-05	0.0175914
ENSMUSG00000021518	Ptdss1	450.079	-0.288949	0.0673119	-4.29268	1.77e-05	0.0175914
ENSMUSG00000032431	Crtap	128.745	-0.530421	0.12381	-4.28414	1.83e-05	0.0175914
ENSMUSG00000019487	Trip10	3881.84	0.259573	0.0609968	4.25552	2.09e-05	0.0187838
ENSMUSG00000022440	C1qtnf6	65.5825	-0.954182	0.226311	-4.21624	2.48e-05	0.0187838
ENSMUSG00000033585	Ndn	127.052	-0.5444	0.128679	-4.23068	2.33e-05	0.0187838
ENSMUSG00000050410	Tcf19	14.8787	-1.07111	0.253116	-4.23168	2.32e-05	0.0187838
ENSMUSG00000118124	None	834.866	0.247591	0.0587469	4.21454	2.5e-05	0.0187838
ENSMUSG00000016756	Cmah	71.9967	-0.980958	0.233313	-4.20447	2.62e-05	0.0188217
ENSMUSG00000020241	Col6a2	821.498	-0.858939	0.205117	-4.18757	2.82e-05	0.0194677
ENSMUSG00000001128	Cfp	103.49	-0.568626	0.136428	-4.16797	3.07e-05	0.0203425
ENSMUSG00000044734	Serpinb1a	276.112	-0.860404	0.206826	-4.16003	3.18e-05	0.0203425
ENSMUSG00000042451	Mybph	891.623	-1.34422	0.324339	-4.14449	3.41e-05	0.0209952
ENSMUSG00000001435	Col18a1	175.921	-0.614007	0.149079	-4.11866	3.81e-05	0.0219262
ENSMUSG00000025511	Tspan4	189.64	-0.537431	0.130367	-4.12246	3.75e-05	0.0219262
ENSMUSG00000022221	Ripk3	13.1775	-1.12477	0.276024	-4.07491	4.6e-05	0.0219307
ENSMUSG00000024349	Sting1	67.8469	-0.613131	0.149583	-4.09893	4.15e-05	0.0219307
ENSMUSG00000026728	Vim	2621.98	-0.541098	0.132144	-4.09476	4.23e-05	0.0219307
ENSMUSG00000027810	Eif2a	2191.05	0.200601	0.0494323	4.05809	4.95e-05	0.0219307
ENSMUSG00000028583	Pdpn	179.886	-0.597201	0.147176	-4.05774	4.96e-05	0.0219307
ENSMUSG00000055447	Cd47	862.534	-0.269062	0.066006	-4.07632	4.58e-05	0.0219307
ENSMUSG00000069917	Hba-a2	2952.1	0.983338	0.240729	4.08483	4.41e-05	0.0219307
ENSMUSG00000069919	Hba-a1	3114.8	0.974583	0.238603	4.08454	4.42e-05	0.0219307
ENSMUSG00000078238	None	53.5652	-0.701012	0.172651	-4.06029	4.9e-05	0.0219307
ENSMUSG00000022098	Bmp1	354.835	-0.455729	0.112735	-4.04248	5.29e-05	0.0222661
ENSMUSG00000058594	Fbh1	591.185	-0.24118	0.0596459	-4.04352	5.27e-05	0.0222661
ENSMUSG00000001517	Foxm1	11.3331	-1.32731	0.332149	-3.99613	6.44e-05	0.026039
ENSMUSG00000025823	Pdia4	306.198	-0.412852	0.103358	-3.99437	6.49e-05	0.026039
ENSMUSG00000002980	Bcam	471.466	-0.351836	0.0886964	-3.96674	7.29e-05	0.0267593
ENSMUSG00000030579	Tyrobp	63.7958	-0.779657	0.196439	-3.96894	7.22e-05	0.0267593
ENSMUSG00000032271	Nnmt	44.5069	-0.866761	0.217829	-3.97909	6.92e-05	0.0267593
ENSMUSG00000038816	Ctnnal1	164.929	-0.389702	0.0979937	-3.9768	6.98e-05	0.0267593
ENSMUSG00000011263	Exoc3l2	19.6141	-0.863224	0.218892	-3.94361	8.03e-05	0.027709
ENSMUSG00000015947	Fcgr1	25.3881	-1.07961	0.273623	-3.94559	7.96e-05	0.027709
ENSMUSG00000019590	Cyb561	110.55	-0.458784	0.116136	-3.95042	7.8e-05	0.027709
ENSMUSG00000048154	Kmt2d	2428.46	0.232501	0.0591577	3.93018	8.49e-05	0.0287284
ENSMUSG00000001119	Col6a1	972.861	-0.728332	0.186075	-3.9142	9.07e-05	0.0289941
ENSMUSG00000021281	Tnfaip2	495.704	-0.550253	0.140377	-3.91984	8.86e-05	0.0289941
ENSMUSG00000029762	Akr1b8	43.3199	-0.751244	0.191907	-3.91463	9.05e-05	0.0289941
ENSMUSG00000018008	Cyth4	82.232	-0.598666	0.153342	-3.90412	9.46e-05	0.0296797
ENSMUSG00000024991	Eif3a	11176.5	0.301756	0.0774131	3.898	9.7e-05	0.0298956
ENSMUSG00000001348	Acp5	32.2534	-0.907519	0.233384	-3.88852	0.000100858	0.0299532
ENSMUSG00000017754	Pltp	239.71	-0.590358	0.151963	-3.88487	0.000102383	0.0299532
ENSMUSG00000047592	Nxpe5	19.9112	-1.17877	0.302953	-3.89095	9.99e-05	0.0299532
ENSMUSG00000070372	Capza1	782.674	-0.256324	0.0660876	-3.87855	0.000105083	0.0302305
ENSMUSG00000029661	Col1a2	3595.48	-0.973945	0.252385	-3.85897	0.000113868	0.0307106
ENSMUSG00000043895	S1pr2	40.9958	-0.667284	0.172611	-3.86584	0.000110709	0.0307106
ENSMUSG00000051359	Ncald	53.8214	-0.624515	0.161717	-3.86179	0.000112562	0.0307106
ENSMUSG00000070348	Ccnd1	91.2915	-0.949745	0.245688	-3.86565	0.000110794	0.0307106
ENSMUSG00000006342	Susd2	48.3651	-0.577644	0.149969	-3.85175	0.000117275	0.0311429
ENSMUSG00000021069	Pygl	69.4592	-0.727351	0.189275	-3.84283	0.000121621	0.0318077
ENSMUSG00000020659	Cbll1	467.358	0.280113	0.0730035	3.83699	0.000124553	0.0318805
ENSMUSG00000061315	Naca	26921.6	0.477473	0.124506	3.83494	0.000125594	0.0318805
ENSMUSG00000022521	Crebbp	1470.18	0.308766	0.0806458	3.82866	0.000128841	0.0322308
ENSMUSG00000018593	Sparc	4553.6	-0.463405	0.121757	-3.806	0.000141234	0.0325045
ENSMUSG00000021457	Syk	140.542	-0.588952	0.154423	-3.8139	0.000136793	0.0325045
ENSMUSG00000024050	Wiz	573.981	0.280521	0.0736996	3.80627	0.000141079	0.0325045
ENSMUSG00000047888	Tnrc6b	3019.32	0.19568	0.0514002	3.80698	0.000140673	0.0325045
ENSMUSG00000074743	Thbd	422.036	-0.527969	0.138464	-3.81304	0.000137269	0.0325045
ENSMUSG00000097574	None	43.7983	0.603045	0.158347	3.80838	0.000139879	0.0325045
ENSMUSG00000036412	Arsi	16.5836	-1.22568	0.323271	-3.79148	0.000149753	0.0340116
ENSMUSG00000048865	Arhgap30	78.6446	-0.659577	0.174577	-3.77814	0.000158002	0.0354191
ENSMUSG00000026043	Col3a1	4952.62	-1.22704	0.32513	-3.774	0.000160649	0.0355508
ENSMUSG00000002870	Mcm2	127.845	-0.522731	0.138986	-3.76104	0.000169206	0.0360576
ENSMUSG00000079017	Ifi27l2a	71.9243	-0.77089	0.204963	-3.76112	0.000169151	0.0360576
ENSMUSG00000090231	Cfb	122.634	-0.88797	0.235919	-3.76388	0.000167298	0.0360576
ENSMUSG00000004451	Ralb	163.609	-0.322617	0.0861568	-3.74453	0.000180729	0.0380434
ENSMUSG00000039899	Fgl2	454.546	-0.633704	0.169457	-3.73962	0.000184301	0.0382047
ENSMUSG00000049775	Tmsb4x	1798.84	-0.322478	0.0862837	-3.73742	0.000185922	0.0382047
ENSMUSG00000083261	Gm7816	270.483	-0.332928	0.0894091	-3.72365	0.000196364	0.0398757
ENSMUSG00000042423	Fbrs	681.94	0.26439	0.0711253	3.71725	0.000201407	0.0404242
ENSMUSG00000026029	Casp8	86.3179	-0.491457	0.132772	-3.7015	0.000214326	0.0425228
ENSMUSG00000041084	Ostc	285.56	-0.292213	0.0790789	-3.69521	0.000219706	0.0430948
ENSMUSG00000030208	Emp1	904.076	-0.700477	0.190347	-3.68	0.000233236	0.0433585
ENSMUSG00000031502	Col4a1	2520.9	-0.458942	0.124549	-3.68483	0.000228852	0.0433585
ENSMUSG00000036968	Cnpy4	46.3322	-0.574865	0.156124	-3.68211	0.000231312	0.0433585
ENSMUSG00000037902	Sirpa	319.556	-0.429558	0.116445	-3.68892	0.000225209	0.0433585
ENSMUSG00000038552	Fndc4	16.5683	-0.863342	0.23463	-3.67959	0.00023361	0.0433585
ENSMUSG00000051906	Cd209f	43.5859	-0.85735	0.233583	-3.67044	0.000242137	0.0440851
ENSMUSG00000075602	Ly6a	643.167	-0.390585	0.106429	-3.66991	0.000242633	0.0440851
ENSMUSG00000003528	Slc25a1	66.4445	-0.554339	0.152039	-3.64602	0.000266329	0.0447654
ENSMUSG00000017057	Il13ra1	136.854	-0.608995	0.166971	-3.6473	0.000265009	0.0447654
ENSMUSG00000026042	Col5a2	869.189	-0.787483	0.214987	-3.66294	0.000249342	0.0447654
ENSMUSG00000037003	Tns2	1657.75	0.383775	0.105228	3.64707	0.000265245	0.0447654
ENSMUSG00000051855	Mest	51.2366	-1.23121	0.337244	-3.65079	0.000261434	0.0447654
ENSMUSG00000073830	Mup14	15.8631	-1.71838	0.471401	-3.64526	0.000267125	0.0447654
ENSMUSG00000079487	Med12	1200.23	0.215734	0.0590056	3.65616	0.000256017	0.0447654
ENSMUSG00000091383	None	460.223	0.321668	0.0881581	3.64876	0.000263504	0.0447654
ENSMUSG00000118088	None	278.047	0.40824	0.112136	3.64058	0.000272019	0.0451474
ENSMUSG00000036721	Zscan12	379.259	0.239757	0.0659013	3.63812	0.000274641	0.0451483
ENSMUSG00000020467	Efemp1	146.483	-0.540937	0.14903	-3.62973	0.000283715	0.0457086
ENSMUSG00000033192	Lpcat2	18.8961	-0.811517	0.223572	-3.62978	0.000283665	0.0457086
ENSMUSG00000037544	Dlgap5	7.78999	-1.56245	0.430704	-3.62767	0.000285993	0.0457086
ENSMUSG00000039252	Lgi2	90.0337	-0.890338	0.245888	-3.62092	0.000293562	0.0464879
ENSMUSG00000072235	Tuba1a	1028.6	-0.396965	0.109984	-3.6093	0.000307028	0.0481783
ENSMUSG00000039205	Ciz1	715.859	0.259818	0.0720745	3.60486	0.000312326	0.0485681
ENSMUSG00000024679	Ms4a6d	73.1473	-0.995073	0.276615	-3.59732	0.000321517	0.0486817
ENSMUSG00000074405	Zfp865	650.095	0.345567	0.0960127	3.59918	0.000319226	0.0486817
ENSMUSG00000085010	None	10.8164	1.08591	0.301827	3.5978	0.000320916	0.0486817
ENSMUSG00000029659	Medag	388.252	-0.400354	0.111506	-3.59042	0.000330142	0.0495516
ENSMUSG00000041096	Tspyl2	683.588	0.326034	0.0908634	3.58817	0.000333004	0.0495516
ENSMUSG00000006519	Cyba	69.4907	-0.501069	0.139905	-3.5815	0.000341622	0.0495524
ENSMUSG00000026837	Col5a1	678.221	-0.837621	0.233823	-3.58229	0.000340597	0.0495524
ENSMUSG00000031101	Sash3	16.0799	-0.953641	0.265963	-3.58562	0.000336278	0.0495524
ENSMUSG00000022538	Lsg1	567.047	0.223128	0.0623619	3.57796	0.00034629	0.0498109
ENSMUSG00000001419	Mef2d	5409.91	0.241472	0.0675317	3.57568	0.000349313	0.0498305
