# Supplementary material for: MOTS-c modulates skeletal muscle function by directly binding and activating CK2
Source: iScience. 2024 Oct 19;27(11):111212. doi: 10.1016/j.isci.2024.111212 (PMC11570452; doi:10.1016/j.isci.2024.111212)
Supplement: Table S14. Differentially regulated genes in vastus lateralis muscles from Japanese carriers of the m.1382A>C polymorphism: Comparison of A (WT) or C (K14Q) allele carriers, related to Figure 6A-B [file mmc11.xlsx]

## Sheet: S-Table 14
Supplemental-Table 14. Differentially regulated genes in vastus lateralis muscles from Japanese carriers of the m.1382A>C polymorphism: Comparison of A (WT) or C (K14Q) allele carriers
Ensembl ID	Gene Symbol	BaseMean	Log2FoldChange	lfcSE	Stat	P-value	Adjusted P-value
ENSG00000269604	None	1558.63	-1.2764	0.213193	-5.98703	2.14e-09	3.22e-05
ENSG00000141965	FEM1A	17014	-1.12244	0.195929	-5.72883	1.01e-08	7.62e-05
ENSG00000086232	EIF2AK1	828.588	-0.98422	0.191523	-5.13892	2.76e-07	0.00138858
ENSG00000169231	THBS3	208.472	1.43443	0.284487	5.04217	4.6e-07	0.00173477
ENSG00000115468	EFHD1	343.93	1.22689	0.257232	4.76959	1.85e-06	0.00429333
ENSG00000168994	PXDC1	155.704	1.83537	0.390251	4.70305	2.56e-06	0.00429333
ENSG00000186377	CYP4X1	71.5788	1.82633	0.387416	4.71413	2.43e-06	0.00429333
ENSG00000274333	LINC03104	212.103	-4.42753	0.93715	-4.72446	2.31e-06	0.00429333
ENSG00000277991	None	206.675	-4.41806	0.938496	-4.7076	2.51e-06	0.00429333
ENSG00000137076	TLN1	2548.88	0.973687	0.210604	4.62332	3.78e-06	0.00517582
ENSG00000187715	KBTBD12	1674.54	-0.95031	0.205234	-4.63038	3.65e-06	0.00517582
ENSG00000148120	AOPEP	1791.18	-0.863357	0.188375	-4.58317	4.58e-06	0.00575366
ENSG00000115380	EFEMP1	310.744	2.66985	0.596389	4.4767	7.58e-06	0.00797389
ENSG00000136193	SCRN1	79.4561	2.7622	0.622215	4.43931	9.02e-06	0.00797389
ENSG00000139726	DENR	903.186	-0.713603	0.160489	-4.44643	8.73e-06	0.00797389
ENSG00000149547	EI24	1288.33	-0.575406	0.129953	-4.42779	9.52e-06	0.00797389
ENSG00000205221	VIT	145.345	1.61183	0.363501	4.43418	9.24e-06	0.00797389
ENSG00000283294	None	67.7356	-4.45903	1.00669	-4.4294	9.45e-06	0.00797389
ENSG00000135070	ISCA1	1568.88	-0.903528	0.204808	-4.41159	1.03e-05	0.00814212
ENSG00000101849	TBL1X	126.966	1.57644	0.363656	4.33497	1.46e-05	0.0109889
ENSG00000114738	MAPKAPK3	2258.17	-0.967017	0.223858	-4.31978	1.56e-05	0.0112124
ENSG00000084710	EFR3B	204.514	-1.82529	0.427392	-4.27075	1.95e-05	0.01335
ENSG00000104341	LAPTM4B	2631.28	-1.34386	0.316465	-4.24646	2.17e-05	0.0142353
ENSG00000050748	MAPK9	815.553	-0.665126	0.159136	-4.1796	2.92e-05	0.0154061
ENSG00000142279	WTIP	192.63	2.6574	0.634865	4.18576	2.84e-05	0.0154061
ENSG00000149131	SERPING1	941.995	1.53216	0.368215	4.16105	3.17e-05	0.0154061
ENSG00000154122	ANKH	2292.69	-0.911136	0.218887	-4.16259	3.15e-05	0.0154061
ENSG00000166333	ILK	942.604	0.82014	0.196946	4.16429	3.12e-05	0.0154061
ENSG00000196792	STRN3	821.253	-0.695184	0.165273	-4.20628	2.6e-05	0.0154061
ENSG00000265787	None	54.7591	-3.91066	0.931925	-4.19633	2.71e-05	0.0154061
ENSG00000276077	LINC03105	176.135	-4.0578	0.970348	-4.1818	2.89e-05	0.0154061
ENSG00000049323	LTBP1	401.42	1.33358	0.323674	4.12014	3.79e-05	0.0162002
ENSG00000115252	PDE1A	57.2702	1.81141	0.439829	4.11844	3.81e-05	0.0162002
ENSG00000119681	LTBP2	542.277	2.23991	0.542527	4.12866	3.65e-05	0.0162002
ENSG00000122873	CISD1	1033.05	-0.77603	0.189138	-4.10299	4.08e-05	0.0162002
ENSG00000142173	COL6A2	3699.13	1.44564	0.351972	4.10726	4e-05	0.0162002
ENSG00000172731	LRRC20	4474.66	-0.907131	0.219341	-4.13571	3.54e-05	0.0162002
ENSG00000176903	PNMA1	188.236	1.35052	0.329177	4.10271	4.08e-05	0.0162002
ENSG00000067900	ROCK1	424.812	1.11315	0.274799	4.05079	5.1e-05	0.0197322
ENSG00000128872	TMOD2	118.745	1.13201	0.280174	4.04039	5.34e-05	0.0200397
ENSG00000148842	CNNM2	92.4062	1.62662	0.403083	4.03544	5.45e-05	0.0200397
ENSG00000063241	ISOC2	800.573	-1.01501	0.252989	-4.01206	6.02e-05	0.0201557
ENSG00000090006	LTBP4	1934.72	1.6335	0.405492	4.02842	5.62e-05	0.0201557
ENSG00000132570	PCBD2	1004.76	-0.792703	0.198556	-3.99234	6.54e-05	0.0201557
ENSG00000140092	FBLN5	355.008	1.40775	0.352397	3.99477	6.48e-05	0.0201557
ENSG00000169764	UGP2	4796.22	-0.829078	0.206442	-4.01603	5.92e-05	0.0201557
ENSG00000229391	None	141.679	-7.68202	1.92092	-3.99914	6.36e-05	0.0201557
ENSG00000253293	HOXA10	1162.03	-0.82118	0.204373	-4.01805	5.87e-05	0.0201557
ENSG00000277067	LOC102724843	165.063	-3.88864	0.9741	-3.99203	6.55e-05	0.0201557
ENSG00000023572	GLRX2	338.084	-1.05933	0.266659	-3.9726	7.11e-05	0.0206469
ENSG00000142871	CCN1	159.077	3.03922	0.765443	3.97054	7.17e-05	0.0206469
ENSG00000144810	COL8A1	62.1697	2.44894	0.617227	3.96765	7.26e-05	0.0206469
ENSG00000180957	PITPNB	264.273	0.774493	0.195084	3.97005	7.19e-05	0.0206469
ENSG00000283663	None	87.2978	-1.77401	0.448542	-3.95506	7.65e-05	0.0213619
ENSG00000111906	HDDC2	877.299	-1.02187	0.259406	-3.93926	8.17e-05	0.0214362
ENSG00000160194	NDUFV3	1375.85	-1.30718	0.331967	-3.9377	8.23e-05	0.0214362
ENSG00000164209	SLC25A46	1382.18	-0.662973	0.168391	-3.93711	8.25e-05	0.0214362
ENSG00000171608	PIK3CD	50.9519	1.67485	0.425337	3.93769	8.23e-05	0.0214362
ENSG00000176108	CHMP6	455.397	-0.812089	0.206522	-3.93222	8.42e-05	0.0215059
ENSG00000026025	VIM	4424.83	2.072	0.528519	3.92038	8.84e-05	0.0222145
ENSG00000104131	EIF3J	2194.37	-0.545017	0.139206	-3.91519	9.03e-05	0.0223258
ENSG00000116117	PARD3B	121.949	1.28326	0.328491	3.90653	9.36e-05	0.0227676
ENSG00000040341	STAU2	1553.92	-0.740764	0.189988	-3.899	9.66e-05	0.0230449
ENSG00000275496	LOC102724701	160.112	-3.77751	0.969609	-3.89591	9.78e-05	0.0230449
ENSG00000167173	C15orf39	61.7716	1.7103	0.440003	3.88701	0.000101485	0.0235383
ENSG00000099246	RAB18	851.182	-0.544947	0.14175	-3.84441	0.000120844	0.0239716
ENSG00000111911	HINT3	2419.67	-0.784841	0.203801	-3.85103	0.000117624	0.0239716
ENSG00000120992	LYPLA1	830.091	-0.84608	0.218975	-3.86382	0.000111626	0.0239716
ENSG00000130402	ACTN4	1417.73	1.67158	0.433447	3.85649	0.000115028	0.0239716
ENSG00000130827	PLXNA3	134.711	1.99048	0.517657	3.84517	0.000120467	0.0239716
ENSG00000144724	PTPRG	293.007	1.14306	0.296474	3.85553	0.00011548	0.0239716
ENSG00000156709	AIFM1	858	-0.909166	0.235525	-3.86017	0.000113307	0.0239716
ENSG00000159403	C1R	547.02	1.52455	0.395268	3.857	0.000114786	0.0239716
ENSG00000168140	VASN	74.8851	1.93165	0.499447	3.86757	0.000109927	0.0239716
ENSG00000172037	LAMB2	2128.15	0.868658	0.22559	3.8506	0.000117829	0.0239716
ENSG00000184743	ATL3	304.169	1.20598	0.313514	3.84666	0.000119739	0.0239716
ENSG00000225630	MTND2P28	37608	-1.82918	0.476221	-3.84103	0.000122521	0.0239887
ENSG00000166831	RBPMS2	82.961	2.56849	0.669416	3.83691	0.00012459	0.024081
ENSG00000072864	NDE1	128.073	2.42928	0.638027	3.80748	0.000140389	0.0249875
ENSG00000088682	COQ9	2560.23	-1.01816	0.266979	-3.81363	0.000136941	0.0249875
ENSG00000089060	SLC8B1	197.76	0.793842	0.20848	3.80776	0.000140233	0.0249875
ENSG00000123243	ITIH5	589.21	1.2798	0.335349	3.81632	0.000135459	0.0249875
ENSG00000131236	CAP1	505.01	1.09702	0.288188	3.80661	0.000140882	0.0249875
ENSG00000178104	PDE4DIP	47189.6	-0.646628	0.169228	-3.82106	0.000132882	0.0249875
ENSG00000270170	NCBP2AS2	274.921	-0.953476	0.25029	-3.80948	0.000139259	0.0249875
ENSG00000005884	ITGA3	188.898	1.94299	0.511072	3.80179	0.000143652	0.0251826
ENSG00000073921	PICALM	1089.06	0.455907	0.120126	3.79523	0.000147504	0.0252701
ENSG00000174611	KY	462.29	-3.07065	0.808968	-3.79577	0.000147189	0.0252701
ENSG00000107020	PLGRKT	294.284	-0.992918	0.261859	-3.7918	0.000149558	0.025334
ENSG00000108828	VAT1	491.328	1.28627	0.339859	3.78473	0.000153877	0.0255148
ENSG00000182871	COL18A1	935.948	1.52764	0.403657	3.78451	0.000154009	0.0255148
ENSG00000107819	SFXN3	166.883	1.28532	0.340684	3.77277	0.000161442	0.0259482
ENSG00000129009	ISLR	352.721	1.50415	0.398805	3.77163	0.000162183	0.0259482
ENSG00000197694	SPTAN1	1034.27	1.06406	0.282275	3.7696	0.00016351	0.0259482
ENSG00000229124	VIM-AS1	237.321	2.10756	0.558664	3.77251	0.000161615	0.0259482
ENSG00000170027	YWHAG	7105.1	-0.659464	0.175638	-3.75469	0.000173559	0.027256
ENSG00000135902	CHRND	664.292	3.55466	0.949481	3.74379	0.000181267	0.0276039
ENSG00000150938	CRIM1	1170.86	1.55583	0.415133	3.74779	0.000178403	0.0276039
ENSG00000165775	FUNDC2	3071.7	-0.748139	0.199725	-3.74584	0.000179788	0.0276039
ENSG00000182809	CRIP2	661.773	1.4072	0.377261	3.73005	0.000191439	0.0288613
ENSG00000243960	None	321.993	-0.848177	0.227641	-3.72594	0.000194586	0.0290453
ENSG00000198959	TGM2	583.225	2.12598	0.571045	3.72297	0.00019689	0.0291011
ENSG00000170290	SLN	33579.8	-1.43626	0.386236	-3.71862	0.000200315	0.0293198
ENSG00000058404	CAMK2B	2726.25	-0.535355	0.144263	-3.71096	0.000206476	0.029646
ENSG00000163629	PTPN13	49.0717	2.0102	0.54157	3.71181	0.000205785	0.029646
ENSG00000116678	LEPR	107.282	1.9326	0.521997	3.70231	0.000213643	0.0303856
ENSG00000179152	TCAIM	652.537	-0.719297	0.194709	-3.69422	0.000220565	0.0308796
ENSG00000221890	NPTXR	27.4825	2.25972	0.611816	3.69347	0.000221212	0.0308796
ENSG00000280145	LOC102724701	91.5708	-3.62627	0.98281	-3.6897	0.000224521	0.0310539
ENSG00000159842	ABR	483.45	1.06509	0.289536	3.67861	0.000234508	0.0315737
ENSG00000187713	TMEM203	475.225	-0.673153	0.182981	-3.67881	0.000234325	0.0315737
ENSG00000223784	None	172.113	-2.01516	0.547812	-3.67855	0.000234562	0.0315737
ENSG00000122068	FYTTD1	2267.94	-0.636931	0.173255	-3.67626	0.000236678	0.0315766
ENSG00000171033	PKIA	12742.1	-0.748557	0.203813	-3.67276	0.000239948	0.031732
ENSG00000219481	NBPF1	367.338	1.56026	0.42564	3.66569	0.000246677	0.0323383
ENSG00000270231	NBPF8	282.329	1.04896	0.28649	3.66143	0.000250813	0.032597
ENSG00000110318	CEP126	44.9555	2.22167	0.607784	3.65536	0.000256825	0.0330931
ENSG00000044524	EPHA3	40.1247	3.01087	0.825723	3.64634	0.000266003	0.0339852
ENSG00000196704	AMZ2	806.726	-0.634328	0.174447	-3.63622	0.000276664	0.0350504
ENSG00000110315	RNF141	877.694	-0.703371	0.193995	-3.62571	0.000288168	0.0353123
ENSG00000115419	GLS	527.298	0.841239	0.232692	3.61525	0.000300061	0.0353123
ENSG00000139211	AMIGO2	39.9904	3.33754	0.92264	3.61738	0.000297602	0.0353123
ENSG00000142156	COL6A1	3160	1.16017	0.319917	3.62647	0.000287319	0.0353123
ENSG00000162437	RAVER2	631.311	-0.906933	0.250089	-3.62643	0.000287362	0.0353123
ENSG00000167601	AXL	297.552	1.42967	0.395091	3.61859	0.000296217	0.0353123
ENSG00000178307	TMEM11	1052.18	-0.78216	0.216299	-3.6161	0.000299073	0.0353123
ENSG00000182326	C1S	936.377	1.27201	0.35188	3.61491	0.000300455	0.0353123
ENSG00000214097	SMCO1	1900.34	-1.26318	0.3488	-3.6215	0.0002929	0.0353123
ENSG00000240291	None	24.4634	1.69147	0.468106	3.61345	0.000302155	0.0353123
ENSG00000104979	C19orf53	751.131	-0.66339	0.184187	-3.60172	0.000316116	0.0366598
ENSG00000285988	None	63.5253	-2.40197	0.668429	-3.59345	0.000326326	0.0375549
ENSG00000077943	ITGA8	190.298	2.44749	0.681914	3.58915	0.000331753	0.0378902
ENSG00000125503	PPP1R12C	577.619	1.09788	0.306249	3.58493	0.000337173	0.0381754
ENSG00000135778	NTPCR	835.638	-0.788902	0.220162	-3.58327	0.000339314	0.0381754
ENSG00000143515	ATP8B2	157.338	1.49883	0.41852	3.58127	0.000341925	0.0381841
ENSG00000082213	C5orf22	380.488	-0.959765	0.268202	-3.57851	0.000345557	0.038306
ENSG00000154917	RAB6B	61.9133	1.46166	0.408767	3.57577	0.000349197	0.038427
ENSG00000091482	SMPX	6228.3	-0.967385	0.271961	-3.55707	0.000375008	0.0396224
ENSG00000110274	CEP164	140.349	0.950761	0.266732	3.56448	0.000364579	0.0396224
ENSG00000116455	WDR77	573.059	-0.812647	0.228414	-3.55779	0.000373989	0.0396224
ENSG00000167037	SGSM1	23.4206	3.31961	0.932975	3.55809	0.000373555	0.0396224
ENSG00000182107	TMEM30B	41.1763	2.32588	0.653981	3.5565	0.000375829	0.0396224
ENSG00000204954	UQCC6	207.394	-1.16908	0.328275	-3.56127	0.00036907	0.0396224
ENSG00000136274	NACAD	32.0563	2.14745	0.606559	3.54038	0.000399557	0.0412584
ENSG00000172366	MCRIP2	1146.08	-0.895627	0.252878	-3.54174	0.0003975	0.0412584
ENSG00000236208	None	411.281	-0.841885	0.237673	-3.5422	0.000396799	0.0412584
ENSG00000100225	FBXO7	448.991	0.672867	0.190499	3.53213	0.000412224	0.0414536
ENSG00000126822	PLEKHG3	502.997	0.649816	0.18395	3.53257	0.000411534	0.0414536
ENSG00000168477	TNXB	2552.4	1.76246	0.498999	3.53199	0.000412446	0.0414536
ENSG00000184787	UBE2G2	1934.86	-0.396726	0.112192	-3.53612	0.000406045	0.0414536
ENSG00000009844	VTA1	751.815	-0.706568	0.200818	-3.51844	0.000434085	0.0420421
ENSG00000027001	MIPEP	173.457	-1.19394	0.339332	-3.51851	0.000433971	0.0420421
ENSG00000049540	ELN	316.841	2.88225	0.817622	3.52516	0.000423225	0.0420421
ENSG00000139428	MMAB	334.296	-0.776969	0.220864	-3.51787	0.000435033	0.0420421
ENSG00000196154	S100A4	501.934	1.78818	0.507489	3.52359	0.000425745	0.0420421
ENSG00000196576	PLXNB2	237.609	1.43338	0.40695	3.52227	0.000427875	0.0420421
ENSG00000011465	DCN	5177.11	1.35976	0.38743	3.50969	0.000448636	0.0424971
ENSG00000127774	EMC6	713.691	-0.926457	0.263707	-3.51321	0.000442734	0.0424971
ENSG00000135046	ANXA1	507.144	1.58832	0.453326	3.50372	0.000458816	0.0424971
ENSG00000173436	MICOS10	1100.76	-0.894773	0.255232	-3.50573	0.000455359	0.0424971
ENSG00000241685	ARPC1A	372.51	0.66304	0.18925	3.50351	0.000459164	0.0424971
ENSG00000278903	LOC124905312	45.0428	-3.50746	1.00118	-3.50333	0.000459474	0.0424971
ENSG00000284292	None	508.604	0.77414	0.220896	3.50454	0.000457393	0.0424971
ENSG00000116701	NCF2	42.2399	2.37247	0.678629	3.49597	0.000472336	0.0431875
ENSG00000182220	ATP6AP2	286.463	0.644424	0.184343	3.49579	0.000472668	0.0431875
ENSG00000135439	AGAP2	379.969	-1.19353	0.341971	-3.49016	0.000482736	0.0435792
ENSG00000204308	RNF5	873.146	-0.7858	0.225087	-3.4911	0.000481039	0.0435792
ENSG00000093144	ECHDC1	545.153	-0.695151	0.199466	-3.48506	0.000492018	0.0438083
ENSG00000100731	PCNX1	860.534	-0.556659	0.159844	-3.48252	0.000496712	0.0438083
ENSG00000175183	CSRP2	89.917	1.98388	0.569187	3.48547	0.000491269	0.0438083
ENSG00000269190	FBXO17	59.5428	1.74617	0.501425	3.48242	0.000496898	0.0438083
ENSG00000197629	MPEG1	118.952	1.85615	0.534539	3.47244	0.00051575	0.045206
ENSG00000183020	AP2A2	441.08	0.658506	0.190127	3.46351	0.000533171	0.0464629
ENSG00000173267	SNCG	143.886	2.26596	0.655869	3.45491	0.000550486	0.0474236
ENSG00000196557	CACNA1H	191.4	2.1734	0.628804	3.4564	0.000547442	0.0474236
ENSG00000249669	None	609.739	2.45916	0.712555	3.45119	0.000558122	0.0478082
ENSG00000034152	MAP2K3	1809.63	-0.882165	0.25585	-3.44797	0.000564816	0.0480166
ENSG00000101019	UQCC1	1471.82	-0.837152	0.243291	-3.44096	0.000579665	0.0480166
ENSG00000136758	YME1L1	2327.84	-0.451395	0.131157	-3.44164	0.000578202	0.0480166
ENSG00000165124	SVEP1	183.791	1.77403	0.515261	3.44297	0.000575368	0.0480166
ENSG00000197006	METTL9	1257.58	-0.545933	0.158626	-3.44163	0.000578229	0.0480166
ENSG00000256053	COA8	1420.46	-0.758885	0.220326	-3.44438	0.000572381	0.0480166
ENSG00000130702	LAMA5	881.053	1.25593	0.365517	3.43604	0.000590274	0.0484062
ENSG00000179958	DCTPP1	355.579	-0.891277	0.259408	-3.43581	0.00059079	0.0484062
ENSG00000061794	MRPS35	898.846	-0.632049	0.184047	-3.43417	0.000594364	0.0484359
ENSG00000125730	C3	793.022	1.74154	0.507893	3.42895	0.000605913	0.0489302
ENSG00000255292	None	1163.96	-0.795217	0.231943	-3.4285	0.000606922	0.0489302
ENSG00000142611	PRDM16	35.9423	2.81072	0.820925	3.42384	0.000617423	0.0495121
ENSG00000085760	MTIF2	751.32	-0.667426	0.195361	-3.41637	0.000634618	0.0498828
ENSG00000101290	CDS2	432.86	0.730853	0.214024	3.41482	0.00063824	0.0498828
ENSG00000109610	SOD3	260.962	2.42502	0.709345	3.41867	0.000629288	0.0498828
ENSG00000136247	ZDHHC4	524.577	-0.656612	0.192291	-3.41467	0.00063859	0.0498828
ENSG00000140988	RPS2	13536.3	-0.774377	0.226616	-3.41713	0.000632854	0.0498828
